# Supplementary material for: GmbZIP4a/b Positively Regulate Nodule Number by Affecting Cytokinin Biosynthesis in Glycine max
Source: Int J Mol Sci. 2024 Dec 11;25(24):13311. doi: 10.3390/ijms252413311 (PMC11678618; doi:10.3390/ijms252413311)
Supplement: Supplementary file 1 [file ijms-25-13311-s001.zip]

Archive with 4 entries (4 files):
- Supplementary data.pdf
- Supplementary Table S1. List of primers used for RT‐qPCR analysis, genotyping and CDS cloning.xlsx
- Supplementary Table S2. DEGs in Wm82 vs gmbzip4ab .xlsx
- Supplementary Table S3. KEGG Category of DEGs.xlsx
