# Supplementary material for: GmbZIP4a/b Positively Regulate Nodule Number by Affecting Cytokinin Biosynthesis in Glycine max
Source: Int J Mol Sci. 2024 Dec 11;25(24):13311. doi: 10.3390/ijms252413311 (PMC11678618; doi:10.3390/ijms252413311)
Supplement: Supplementary file 1 [file ijms-25-13311-s001.zip › Supplementary Table S1. List of primers used for RT‐qPCR analysis, genotyping and CDS cloning.xlsx]

## Sheet: 1
Primers for genotyping and cloning
Primer	Sequence
sgRNA1	CAGATTAGTATGTGGGGAGA
sgRNA2	AGACATGAAGTTTGATAGTC
sgRNA3	ACGTCTTGCACAAAATCGAG
FM135	TGAGGTGGTTTTGTTGCCCT	For sgRNA1 and sgRNA2 genotyping in bZIP4a
FM136	ACATCCGCTCTCAGTGGTAA
FM137	AGAAAGGTTGGAACAGTGGCA	For sgRNA1 and sgRNA2 genotyping in bZIP4b
FM138	GGGAAGAGATAGGGCAAGACA
FM145	TTGGGGCATTTGTCTGGCAT	For sgRNA3 genotyping in bZIP4a
FM146	CTCATCTTCTCCATACCTGCTG
FM155	GCATGGCAAATCACAGCCTT	For sgRNA3 genotyping in bZIP5a
FM156	TCATCTTCCCCAAACCTGC
FM391	GGGGACAAGTTTGTACAAAAAAGCAGGCTGCATGAATTCAGCATCCCCGCAG	For bZIP4a CDS sequence clone
FM392	GGGGACCACTTTGTACAAGAAAGCTGGGTGAGCAGGTTCACGAGGTCTA
FM161	GGGGACAAGTTTGTACAAAAAAGCAGGCTGCATGAATTCAGCATCCCCGCAG	For bZIP4b CDS sequence clone
FM162	GGGGACCACTTTGTACAAGAAAGCTGGGTGAGCAGGTTCCCGGGGTCTAT
FM343	TGCCAAGCTGGGCTGCAGCATAGAGACGTAAGGATCTGCC	For bZIP4a promoter sequence clone
FM344	CTGACCACCCGGGGATCCGCTCTAAGAACTGATCAGTGCAG
FM345	TGCCAAGCTGGGCTGCAGCATAAAACCAGCCTAATGTTAGGC	For bZIP4b promoter sequence clone
FM346	CTGACCACCCGGGGATCCGTTCTAAGAACTGATCAGTGCTGC

## Sheet: 2
Primers for qRT-PCR
Gene name	Gene ID	Forward primer	Reverse primer
bZIP4a	Glyma.18G020900	GAATTCAGCATCCCCGCAGTT	ATCAATTAGAGGCATGGCTGCAC
bZIP4b	Glyma.11G236300	GAATTCAGCATCCCCGCAGTT	CTCATCAATTAAAGGCATGGCTGC
bZIP4c	Glyma.05G182500	AGCTTTGTGAACCAGGCTGA	TCCCCCAAAGCAAGCAGAAA
bZIP4d	Glyma.08G140100	AAGGGAGAACATGGGCTGAT	AAAGTTTGCTCAAAGCCCGC
NIN1b	Glyma.06G000400	AAGGTCAAGGAGCTACTACA	AAAGTACCCATGTTCCAGAC
NIN2a	Glyma.02G311000	CTTGGCACTTCCTGTCTT	ACACCTCATCCTCGTCAA
NIN2b	Glyma.14G001600	TCTCTCATCCATGATCACCATC	ACTGTCCCAGTTGCAGTAGTGG
ENOD40a	Glyma.01G028500	TCTCTCTTGAGTGGCAGAAGCA	TGGAGTCCATTGCCTTTTCG
IPT2	Glyma.20G116500	GTGTTGTCCTTAATCGCCCG	GGTTCGGTCTCAGAAAGGCA
IPT3	Glyma.17G017400	ATTGCGTGGCGAGGTCTATT	TGTCCCTTTTTCGTCACCAC
IPT4	Glyma.07G256700	CATGCGTGTCCTCATACAGG	CGAGGTTTTCCTCAAGACCA
IPT5	Glyma.10G025300	TCCTCGTCAACAACCTCTTCT	ATGGTGGATGAGCTGAGACC
CYP735A1	Glyma.18G297200	AGAGCTGAGGTTAAAAGTGTCTG	TTCGTTGATCACCATATGCAAAAGA
CYP735A2	Glyma.08G365000	AGAGCTGAGGTTACAAATGTCTG	TTCGTTGATCACCATATGCAAAAGA
CKX2	Glyma.04G028900	AGTGGACCCAGTTCAATGCTAGG	TGCTGGCCTGTGGCTAAGATTC
CKX7	Glyma.09G063900	CAATGGATGAAGGCCCTAACGC	AGCTTGCTGAAGATGGTGTCATCG
CKX12	Glyma.13G104700	GCTCCAAGGACTAGCCTATATCCC	CCACAGTCCTTGTGACTGAAGC
CKX14	Glyma.15G170300	ACGTTGCTGGGATCAAGGTTAAG	GCCCAATCTTCTTGTGTGCGATAG
CKX15	Glyma.17G054500	AAACTCCATGATGACCCTGAAACC	GCGTTAAATGGCCATAGTCCCTTG
GmTefS1	Glyma.17G186600	TGCAAAGGAGGCTGCTAACT	CAGCATCACCGTTCTTCAAA
