# Supplementary material for: GmbZIP4a/b Positively Regulate Nodule Number by Affecting Cytokinin Biosynthesis in Glycine max
Source: Int J Mol Sci. 2024 Dec 11;25(24):13311. doi: 10.3390/ijms252413311 (PMC11678618; doi:10.3390/ijms252413311)
Supplement: Supplementary file 1 [file ijms-25-13311-s001.zip › Supplementary Table S2. DEGs in Wm82 vs gmbzip4ab .xlsx]

## Sheet: Wm82 7 vs Wm82 R7
gene_ID	Raw reads						FPKM						Log2 FC	P-value	FDR	Best-hit-arabi-name	Arabi-symbol	Arabi-defline
	Wm827_1	Wm827_2	Wm827_3	Wm82R7_1	Wm82R7_2	Wm82R7_3	Wm827_1	Wm827_2	Wm827_3	Wm82R7_1	Wm82R7_2	Wm82R7_3
Glyma.02G119600	293	191	201	805	730	630	1.19358	0.82606	1.10905	4.03838	3.18291	3.3386	1.68668	1.33e-09	9.28e-08	AT1G13710.1	CYP78A5,KLU	cytochrome P450, family 78, subfamily A, polypeptide 5
Glyma.10G216000	191	267	197	397	531	448	3.43744	5.57726	3.02286	9.93466	7.55832	5.90711	1.08609	0.000306894	0.0050411	AT4G09600.1	GASA3	GAST1 protein homolog 3
Glyma.17G065100	2159	3342	2497	840	950	654	14.505	23.7435	22.998	6.84941	6.76209	5.86968	-1.71458	2.4e-12	2.82e-10	AT4G25810.1	XTH23,XTR6	xyloglucan endotransglycosylase 6
Glyma.10G151000	9330	13750	10244	2393	4338	4668	90.2569	146.669	135.46	29.0495	46.3327	60.2749	-1.51603	7.88e-07	2.85e-05	AT1G56220.1		Dormancy/auxin associated family protein
Glyma.04G222100	5273	8408	7319	12912	19195	11622	38.117	64.2705	72.5393	113.409	147.086	112.324	1.0295	7.14e-05	0.00147377	AT2G40610.1	ATEXP8,ATEXPA8,ATHEXP ALPHA 1.11,EXP8,EXPA8	expansin A8
Glyma.15G172500	3662	2670	1845	1730	1527	680	9.93426	7.65934	6.86238	5.70157	4.38934	2.46587	-1.03928	0.00082461	0.0116503	AT1G72770.1	HAB1	homology to ABI1
Glyma.19G138301	106	141	75	29	22	9	0.379624	0.534769	0.368422	0.124491	0.083441	0.038479	-2.41443	8.34e-05	0.00167995	AT3G14470.1		NB-ARC domain-containing disease resistance protein
Glyma.04G251100	716	931	427	222	365	206	3.58997	4.93968	2.9314	1.34797	1.93672	1.38092	-1.36424	1.5e-05	0.000378976	AT4G08290.1		nodulin MtN21 /EamA-like transporter family protein
Glyma.11G054600	3192	4515	3865	1434	1747	1471	15.3396	22.9503	25.4694	8.37471	8.90178	9.45045	-1.3129	3.04e-08	1.56e-06	AT4G36930.1	SPT	basic helix-loop-helix (bHLH) DNA-binding superfamily protein
Glyma.20G098900	66	54	66	272	388	541	0.228711	0.196466	0.313632	1.14955	1.42835	2.51567	2.73245	1.92e-10	1.57e-08	AT5G59790.1		Domain of unknown function (DUF966)
Glyma.07G268400	313	456	458	120	222	61	2.59259	3.9968	5.20323	1.20604	1.9429	0.669964	-1.68892	0.000137114	0.00257414	AT5G47710.2		Calcium-dependent lipid-binding (CaLB domain) family protein
Glyma.19G092000	310	370	252	116	226	79	1.29127	1.63118	1.4407	0.588761	0.997902	0.440413	-1.17743	0.00270993	0.0307642	AT1G21980.1	ATPIP5K1,ATPIPK1,PIP5K1	phosphatidylinositol-4-phosphate 5-kinase 1
Glyma.07G039400	762	671	382	1733	1798	1571	3.15661	2.94234	2.17148	8.7311	7.90315	8.71091	1.54694	1.15e-10	9.79e-09	AT3G13840.1		GRAS family transcription factor
Glyma.15G021800	233	237	149	666	434	393	0.629262	0.679096	0.552742	2.19149	1.24629	1.42363	1.31444	6.01e-05	0.00126803	AT1G51800.1		Leucine-rich repeat protein kinase family protein
Glyma.04G237900	460	717	765	247	289	335	2.55602	4.21438	5.83535	1.66595	1.70232	2.492	-1.15468	0.00152773	0.0192468	AT1G78090.1	ATTPPB,TPPB	trehalose-6-phosphate phosphatase
Glyma.14G170500	85	90	78	264	290	314	1.33352	1.50297	1.68368	5.07232	4.86217	6.64726	1.81179	3.56e-07	1.38e-05	AT2G34090.2	MEE18	maternal effect embryo arrest 18
Glyma.10G251400	625	819	483	1064	1593	1205	2.62167	3.63612	2.7794	5.42932	7.09333	6.76529	1.02892	3.28e-05	0.000746983	AT2G33460.1	RIC1	ROP-interactive CRIB motif-containing protein 1
Glyma.19G146900	350	463	247	112	140	87	2.6292	3.67636	2.54564	1.01818	1.11378	0.86587	-1.6238	1.4e-06	4.7e-05	AT3G57950.1
Glyma.02G210700	515	361	161	1032	1036	1015	2.75425	2.0404	1.17824	6.71171	5.8812	7.26444	1.65988	1.13e-06	3.92e-05	AT1G72200.1		RING/U-box superfamily protein
Glyma.09G022300	446	595	420	2010	1262	458	2.61963	3.70063	3.38262	14.3602	7.86875	3.59876	1.33519	0.00140039	0.0179536	AT5G06720.1	ATPA2,PA2	peroxidase 2
Glyma.03G122900	238	180	62	751	814	481	0.876568	0.70013	0.313479	3.36916	3.18467	2.37155	2.15431	5.83e-08	2.76e-06	AT1G68570.1		Major facilitator superfamily protein
Glyma.16G060900	339	493	228	1236	696	448	3.04043	4.68311	2.80091	13.4909	6.62591	5.38036	1.20051	0.00208827	0.0249615	AT3G05950.1		RmlC-like cupins superfamily protein
Glyma.07G065400	112	121	46	174	254	198	0.418007	0.481109	0.232776	0.834409	1.08794	0.991758	1.22635	0.00425173	0.0441758	AT3G09140.2		Protein of unknown function (DUF674)
Glyma.14G211300	2499	2412	2259	1039	1322	989	11.7949	12.0416	14.6189	5.9586	6.61447	6.23717	-1.09356	1.54e-08	8.52e-07	AT3G03270.2		Adenine nucleotide alpha hydrolases-like superfamily protein
Glyma.17G223400	1426	1328	2100	2184	3912	5864	15.0817	14.8583	30.453	28.0695	43.8791	82.9456	1.3177	0.00114075	0.0151733	AT4G31840.1	AtENODL15,ENODL15	early nodulin-like protein 15
Glyma.16G178500	14611	24511	17538	5002	8512	6279	172.74	306.454	284.276	71.8438	106.671	99.2389	-1.51823	1.13e-08	6.44e-07	AT1G01490.1		Heavy metal transport/detoxification superfamily protein
Glyma.05G133000	395	1317	962	446	409	288	3.66141	12.9406	12.248	5.02745	4.0205	3.57557	-1.25133	0.0031681	0.0348331	AT5G65170.1		VQ motif-containing protein
Glyma.12G204600	444	544	530	1194	1947	2508	4.04232	5.24048	6.62068	13.2183	18.8032	30.5482	1.92839	2.41e-08	1.26e-06	AT4G28310.1
Glyma.15G132800	9574	8940	4500	2402	2848	1825	42.6083	42.0743	27.4573	12.9863	13.4338	10.8549	-1.66051	2.13e-12	2.56e-10	AT4G20840.1		FAD-binding Berberine family protein
Glyma.08G158200	165	201	193	76	80	82	0.881101	1.13179	1.41245	0.488593	0.452535	0.580278	-1.21992	0.00265715	0.0302442
Glyma.17G214900	106	84	192	33	30	20	0.399004	0.332071	0.990415	0.149082	0.117667	0.09759	-2.27006	0.000173202	0.00313676	AT4G18250.1		receptor serine/threonine kinase, putative
Glyma.03G072100	17179	10181	7840	6284	6044	3629	66.1286	41.4436	41.3763	29.3891	24.6605	18.6743	-1.10847	2.83e-05	0.00065706	AT3G53960.1		Major facilitator superfamily protein
Glyma.07G229000	1825	2448	1670	3393	4745	3836	10.1013	14.3302	12.6723	22.8204	27.8456	28.3904	1.03006	2.54e-06	8.01e-05	AT2G03090.1	ATEXP15,ATEXPA15,ATHEXP ALPHA 1.3,EXP15,EXPA15	expansin A15
Glyma.17G033200	193	149	64	245	417	265	0.69478	0.513405	0.282748	1.03705	1.52154	1.19651	1.2438	0.00235978	0.0274467	AT3G17030.1		Nucleic acid-binding proteins superfamily
Glyma.01G013100	313	122	83	793	858	349	0.734159	0.302182	0.26516	2.26412	2.13496	1.0964	1.98742	1.18e-05	0.000306228	AT3G14470.1		NB-ARC domain-containing disease resistance protein
Glyma.15G118000	4606	1638	2137	1680	1146	1140	14.7353	5.37353	9.21002	6.34796	3.64011	4.08919	-1.02373	0.00389869	0.0412044	AT4G17220.1	ATMAP70-5,MAP70-5	microtubule-associated proteins 70-5
Glyma.18G193700	217	132	293	384	518	714	0.946106	0.605871	1.75498	2.0349	2.39808	4.17206	1.33447	0.00289601	0.0323967	AT2G37960.1
Glyma.04G055100	220	195	173	361	368	533	1.07986	1.01461	1.1648	2.15771	1.91863	3.5107	1.16242	0.000960511	0.0132193	AT1G54200.1
Glyma.02G054200	424	381	406	78	62	33	2.52531	2.39803	3.31242	0.558701	0.388528	0.255223	-2.8237	1.93e-13	2.75e-11	AT1G19640.1	JMT	jasmonic acid carboxyl methyltransferase
Glyma.13G222800	1553	1605	804	3406	3372	1582	4.72405	5.1661	3.37226	12.5981	10.8468	6.42313	1.09798	0.000172456	0.00312714	AT5G45650.1		subtilase family protein
Glyma.10G147000	738	921	797	324	439	315	4.34256	5.73343	6.43663	2.31847	2.73625	2.477	-1.19244	3.36e-06	0.000102356	AT1G23380.1	KNAT6,KNAT6L,KNAT6S	KNOTTED1-like homeobox gene 6
Glyma.04G121700	314	333	143	97	34	16	1.28809	1.44387	0.802511	0.482847	0.147581	0.084607	-2.38029	0.000105472	0.00205978
Glyma.13G095700	1232	1636	810	288	399	346	13.9794	19.6255	12.596	3.95697	4.7901	5.23702	-1.78466	1.5e-10	1.26e-08	AT5G57510.1
Glyma.13G284700	124	143	67	456	564	333	1.07928	1.31681	0.804337	4.85237	5.23648	3.89389	2.04639	7.81e-10	5.69e-08	AT5G54540.1		Uncharacterised conserved protein (UCP012943)
Glyma.08G054400	169	172	142	264	398	378	1.05304	1.13451	1.21545	2.00336	2.63934	3.1572	1.13587	0.000610668	0.00897649	AT1G48580.1
Glyma.13G093700	498	442	361	1050	1131	1042	1.83401	1.72375	1.82198	4.7016	4.42022	5.13509	1.34273	1.12e-09	7.94e-08	AT5G57670.2		Protein kinase superfamily protein
Glyma.18G067800	1564	1399	1334	2982	4032	3388	11.915	11.2667	13.9294	27.5984	32.5577	34.5087	1.29057	2.42e-10	1.96e-08	AT2G29570.1	ATPCNA2,PCNA2	proliferating cell nuclear antigen 2
Glyma.05G018100	399	598	389	241	209	142	2.19036	3.4676	2.92315	1.60137	1.21227	1.03986	-1.21823	0.000178711	0.00321783	AT5G60850.1	OBP4	OBF binding protein 4
Glyma.09G113200	9	8	0	24	56	113	0.095591	0.066231	0	0.306398	0.53971	1.2894	3.69415	0.000540565	0.00807664	AT3G03500.1		TatD related DNase
Glyma.16G062400	545	1035	567	335	452	267	4.31359	8.67003	6.15746	3.22558	3.78963	2.82543	-1.02516	0.00135922	0.0175133	AT5G14280.1		DNA-binding storekeeper protein-related
Glyma.10G220700	416	261	293	921	1046	671	0.871102	0.57829	0.842389	2.34556	2.32561	1.88085	1.44738	6.91e-08	3.21e-06	AT1G34110.1		Leucine-rich receptor-like protein kinase family protein
Glyma.16G212300	453	283	212	1028	929	562	1.00483	0.650195	0.631688	2.76665	2.15456	1.6393	1.44184	3.88e-06	0.000116686	AT5G17680.1		disease resistance protein (TIR-NBS-LRR class), putative
Glyma.17G146300	11	10	22	72	46	125	0.033779	0.033933	0.097319	0.284193	0.155976	0.540066	2.52774	0.00112826	0.0150486	AT4G17550.1		Major facilitator superfamily protein
Glyma.02G132100	704	422	291	996	1176	1115	2.64501	1.67737	1.49743	4.5478	4.68765	5.60116	1.28207	1.86e-05	0.000456168	AT2G15620.1	ATHNIR,NIR,NIR1	nitrite reductase 1
Glyma.16G145200	1608	2057	2168	492	971	931	13.2868	17.9765	24.5622	4.9418	8.50631	10.2879	-1.28575	0.000113517	0.00219236	AT2G23620.1	ATMES1,MES1	methyl esterase 1
Glyma.08G366600	2410	1847	1350	5463	6252	5347	5.47	4.41108	4.23808	15.1365	15.1383	16.2866	1.65027	2.58e-16	5.73e-14	AT1G67040.1
Glyma.11G069600	205	174	167	1228	1035	458	0.884593	0.791014	0.988255	6.44172	4.7373	2.64292	2.30042	3.09e-11	2.88e-09	AT5G03260.1	LAC11	laccase 11
Glyma.07G035800	3726	4523	3642	1759	2271	1627	26.7456	34.0379	35.3654	15.2749	17.0485	15.4006	-1.06946	4.72e-08	2.29e-06	AT3G13950.1
Glyma.06G206800	655	347	413	1098	1150	756	1.64237	0.919162	1.41897	3.34477	3.05643	2.53275	1.0973	0.000136935	0.00257286	AT3G42660.1		transducin family protein / WD-40 repeat family protein
Glyma.18G056200	417	117	151	0	13	0	1.85823	0.547844	0.918546	0	0.061429	0	-5.84546	0.00156648	0.0196161	AT2G25150.1		HXXXD-type acyl-transferase family protein
Glyma.06G187000	5462	5927	4875	1504	2044	2066	47.1255	54.0835	57.6727	15.7684	18.6944	23.8286	-1.50349	6.5e-11	5.75e-09	AT5G62920.1	ARR6	response regulator 6
Glyma.14G134700	115	140	73	355	450	282	0.55824	0.717201	0.487331	2.09839	2.32424	1.83393	1.75215	1.14e-07	4.96e-06	AT5G39380.1		Plant calmodulin-binding protein-related
Glyma.02G158350	178	150	91	61	30	4	3.01736	2.68444	2.11178	1.25159	0.527348	0.072723	-2.13685	0.00485206	0.0490013	AT3G21690.1		MATE efflux family protein
Glyma.13G219100	112	174	194	52	65	41	1.08825	1.79829	2.59064	0.61308	0.666135	0.532078	-1.64513	0.000704559	0.0101749	AT1G30135.1	JAZ8,TIFY5A	jasmonate-zim-domain protein 8
Glyma.12G077700	15614	17260	14867	5452	9413	5605	172.774	201.967	225.548	73.2892	110.404	82.9173	-1.2353	1.08e-08	6.23e-07
Glyma.06G105600	267	184	256	439	528	498	1.27202	0.924649	1.66798	2.53783	2.66485	3.17061	1.05818	0.00101688	0.0138035	AT1G22170.1		Phosphoglycerate mutase family protein
Glyma.19G165600	486	766	347	275	245	173	2.97274	4.95554	2.90373	2.03823	1.58566	1.41386	-1.17189	0.000499937	0.00758653	AT4G28530.1	anac074,NAC074	NAC domain containing protein 74
Glyma.16G161100	4	0	0	72	40	8	0.022513	0	0	0.496824	0.237746	0.054259	4.96711	0.000816681	0.0115495	AT3G60470.1		Plant protein of unknown function (DUF247)
Glyma.05G176100	345	299	348	180	162	146	1.70454	1.56395	2.25501	1.0833	0.810543	0.922705	-1.01886	0.00189184	0.0229845	AT4G33950.1	ATOST1,OST1,P44,SNRK2-6,SNRK2.6,SRK2E	Protein kinase superfamily protein
Glyma.05G218500	14854	16813	10113	8007	8399	3211	74.4305	89.1809	69.526	48.8102	44.6964	21.5623	-1.09711	0.000156334	0.00288151	AT3G27090.1		DCD (Development and Cell Death) domain protein
Glyma.07G110300	32	11	0	267	390	367	0.068736	0.023351	0	0.702944	0.89658	1.0637	4.71138	1.15e-10	9.79e-09	AT4G01070.1	GT72B1,UGT72B1	UDP-Glycosyltransferase superfamily protein
Glyma.18G299900	164	200	186	320	414	627	0.605266	0.779426	0.94378	1.43878	1.6225	3.10234	1.35507	0.000687327	0.00996567	AT2G43200.1		S-adenosyl-L-methionine-dependent methyltransferases superfamily protein
Glyma.17G060200	20	20	44	85	128	118	0.181007	0.184585	0.54613	0.942049	1.23495	1.44007	1.92984	0.0021082	0.0251577	AT5G66580.1
Glyma.19G205800	15	12	23	121	156	57	0.03143	0.027058	0.067129	0.32096	0.361998	0.163877	2.66133	3.35e-05	0.000761355	AT4G03130.1		BRCT domain-containing DNA repair protein
Glyma.19G056500	1235	1042	577	2149	2326	1427	4.88386	4.35876	3.12743	10.3266	9.75135	7.54377	1.0852	1.94e-05	0.000472727	AT5G14480.1		beta-1,4-N-acetylglucosaminyltransferase family protein
Glyma.02G071500	313	406	214	708	928	661	1.48072	1.76819	1.21007	4.07287	5.09496	4.49016	1.3295	6.75e-07	2.47e-05	AT4G32890.1	GATA9	GATA transcription factor 9
Glyma.16G026400	2778	3918	2872	1213	1271	826	13.0466	19.4604	18.4968	6.92252	6.32482	5.18263	-1.53336	2.72e-11	2.58e-09	AT4G11070.1	AtWRKY41,WRKY41	WRKY family transcription factor
Glyma.17G258500	2135	2983	1848	1288	1211	893	11.4954	16.9823	13.64	8.42075	6.90877	6.42537	-1.01854	1.15e-05	0.000300778	AT1G75800.1		Pathogenesis-related thaumatin superfamily protein
Glyma.18G216200	702	601	499	4095	5537	4205	2.28694	2.07031	2.22801	16.2283	19.1444	18.3386	2.9617	3.72e-56	3.25e-52	AT5G58300.2		Leucine-rich repeat protein kinase family protein
Glyma.16G145500	95	252	144	756	512	274	0.437088	1.22601	0.908838	4.23433	2.50112	1.68688	1.64023	0.000347072	0.00557102	AT2G39200.1	ATMLO12,MLO12	Seven transmembrane MLO family protein
Glyma.02G078900	319	220	245	77	12	12	0.703626	0.514072	0.741423	0.206102	0.026393	0.033919	-2.93479	1.92e-05	0.000468727	AT2G33420.1		Protein of unknown function (DUF810)
Glyma.07G005000	144	125	75	225	217	261	0.392022	0.35978	0.280824	0.746072	0.626028	0.950752	1.10466	0.00395188	0.0416496	AT1G79890.1		RAD3-like DNA-binding helicase protein
Glyma.15G179800	4017	5847	4026	2184	2833	1408	30.2214	46.5215	41.5301	19.9616	22.5938	14.1577	-1.12899	5.03e-06	0.000145507	AT5G20700.1		Protein of unknown function (DUF581)
Glyma.02G212100	1767	2853	1418	1100	1094	462	14.8776	25.4045	16.3693	11.2481	9.76107	5.19294	-1.18611	0.000284173	0.00473203	AT1G02070.1
Glyma.06G181500	185	372	287	104	184	75	1.0391	2.20851	2.20999	0.710494	1.09708	0.562667	-1.26896	0.00398679	0.041943	AT1G06110.1	SKIP16	SKP1/ASK-interacting protein 16
Glyma.20G126300	335	281	206	654	1064	438	1.73464	1.5376	1.45827	4.116	5.84258	3.0291	1.38081	7.73e-06	0.000212104	AT1G23000.1		Heavy metal transport/detoxification superfamily protein
Glyma.12G233300	619	635	313	1553	1311	625	1.1868	1.28702	0.823743	3.62005	2.66622	1.60321	1.17972	0.00043214	0.0067094	AT3G14840.2		Leucine-rich repeat transmembrane protein kinase
Glyma.14G145900	206	256	143	84	122	55	0.832392	1.05838	0.767283	0.394749	0.504924	0.28641	-1.21232	0.00304366	0.0337284	AT5G11580.1		Regulator of chromosome condensation (RCC1) family protein
Glyma.15G141500	1678	1681	1768	198	351	326	22.7213	24.0637	32.8269	3.25577	5.02832	5.88899	-2.54288	9.53e-18	2.45e-15
Glyma.10G240900	906	956	640	379	596	206	5.84316	6.51384	5.64056	2.95918	4.07078	1.76078	-1.10546	0.000586227	0.00866686	AT1G24260.1	AGL9,SEP3	K-box region and MADS-box transcription factor family protein
Glyma.16G172400	1018	735	521	2246	2067	1721	1.80611	1.37936	1.26669	4.80913	3.8888	3.98157	1.4557	1.02e-09	7.26e-08	AT3G59140.1	ATMRP14,MRP14	multidrug resistance-associated protein 14
Glyma.02G232600	12135	18081	10856	7243	7115	3577	34.6087	54.5339	42.4513	25.0999	21.5109	13.6383	-1.19856	6.67e-06	0.00018608	AT2G38470.1	ATWRKY33,WRKY33	WRKY DNA-binding protein 33
Glyma.19G123500	97	47	66	194	209	130	0.815766	0.416809	0.765522	1.99386	1.87858	1.47242	1.34446	0.00257366	0.0294244	AT2G41050.1		PQ-loop repeat family protein / transmembrane family protein
Glyma.20G133100	1748	1731	1271	3354	3957	2432	4.4955	4.97229	5.01048	11.4103	10.2938	6.66357	1.04593	2.04e-08	1.09e-06	AT2G14820.1	NPY2	Phototropic-responsive NPH3 family protein
Glyma.05G154600	1752	2917	2300	1064	1290	1073	13.8283	24.4304	25.2731	10.1282	10.837	11.5551	-1.02295	0.00011637	0.00224249	AT1G55260.1		Bifunctional inhibitor/lipid-transfer protein/seed storage 2S albumin superfamily protein
Glyma.01G215700	417	163	108	615	530	484	0.654208	0.270413	0.231375	1.1739	0.880852	1.01598	1.33193	0.00188057	0.0228666	AT1G63020.1	NRPD1,NRPD1A,POL IVA,SDE4,SMD2	nuclear RNA polymerase D1A
Glyma.11G253200	1001	496	341	1486	1555	953	2.07064	1.08376	0.964527	3.73457	3.40899	2.63571	1.1693	0.000470778	0.00720418	AT3G23670.1	KINESIN-12B,PAKRP1L	phragmoplast-associated kinesin-related protein, putative
Glyma.13G143100	625	919	609	212	322	297	4.31414	6.70958	5.76319	1.77798	2.35304	2.73555	-1.34627	1.15e-05	0.000299019	AT3G09870.1		SAUR-like auxin-responsive protein family
Glyma.01G217700	355	676	452	229	254	96	2.6426	5.33328	4.61583	2.07522	2.00853	0.951313	-1.39196	0.000524605	0.00788136	AT4G11650.1	ATOSM34,OSM34	osmotin 34
Glyma.12G206700	2174	2627	3235	511	1059	1513	40.7985	52.129	83.2249	11.6528	21.0672	37.9527	-1.35967	0.000905124	0.0125921	AT2G20562.1
Glyma.17G093600	584	543	606	1127	1456	1283	3.154	3.059	4.25063	7.31169	8.22507	9.02719	1.1614	3.5e-06	0.000106185	AT3G48160.1	DEL1,E2FE,E2L3	DP-E2F-like 1
Glyma.15G072600	473	777	731	272	193	321	2.50601	4.35741	5.31867	1.75056	1.08422	2.27307	-1.30177	0.00082704	0.0116733	AT5G53750.1		CBS domain-containing protein
Glyma.14G009000	27	16	27	61	100	335	0.13022	0.079434	0.183911	0.364572	0.526562	2.22592	2.92839	7.82e-05	0.00159293	AT5G48170.1	SLY2	F-box family protein
Glyma.01G018100	261	529	403	607	1431	890	2.59429	5.56857	5.48955	7.33416	15.1011	11.85	1.2684	0.00071205	0.0102729
Glyma.01G193500	490	265	172	1041	960	592	1.04018	0.59465	0.501153	2.6864	2.16159	1.68154	1.53334	1.19e-05	0.000308758	AT1G64960.1		ARM repeat superfamily protein
Glyma.17G236900	3077	3273	2276	1474	1589	947	14.4571	16.4509	14.3506	8.0494	7.68483	5.69322	-1.09579	1.02e-07	4.55e-06	AT1G27700.1		Syntaxin/t-SNARE family protein
Glyma.17G032600	1148	2006	1412	743	1181	397	18.864	34.8696	31.8069	14.8261	20.5772	8.70536	-1.02638	0.00286812	0.0321655
Glyma.05G229700	0	0	0	18	17	14	0	0	0	0.090172	0.07193	0.077707	6.48705	0.00113196	0.0150887	AT1G52190.1		Major facilitator superfamily protein
Glyma.15G257700	209	290	186	125	94	93	1.20714	1.77022	1.46868	0.87572	0.574783	0.716804	-1.09992	0.00403856	0.0423646	AT3G12910.1		NAC (No Apical Meristem) domain transcriptional regulator superfamily protein
Glyma.12G188800	7274	7615	4993	3220	3104	1689	29.4757	32.6315	27.7356	15.8517	13.3307	9.14802	-1.3009	2.47e-08	1.28e-06	AT2G35940.1	BLH1,EDA29	BEL1-like homeodomain 1
Glyma.09G277500	42	30	80	204	268	142	0.155727	0.118454	0.410677	0.934087	1.07241	0.715968	1.92643	0.000378796	0.00599858	AT4G25850.2	ORP4B	OSBP(oxysterol binding protein)-related protein 4B
Glyma.11G250400	1631	1554	524	393	476	305	9.22265	9.28932	4.05973	2.69605	2.84829	2.30554	-1.59721	3.92e-06	0.000117464	AT1G67370.1	ASY1,ATASY1	DNA-binding HORMA family protein
Glyma.09G136400	663	318	415	882	916	979	2.28895	1.15182	1.94876	3.69622	3.34811	4.52246	1.03506	0.00113866	0.0151548	AT5G23910.1		ATP binding microtubule motor family protein
Glyma.02G090700	0	0	0	0	10	70	0	0	0	0	0.142042	1.2497	7.36039	0.00133823	0.0172939
Glyma.17G161500	735	418	784	1143	1614	1321	2.04329	1.31044	3.17769	3.94349	4.80499	5.01104	1.0552	0.00127626	0.016641	AT2G14820.1	NPY2	Phototropic-responsive NPH3 family protein
Glyma.09G048700	774	952	625	337	368	215	3.47454	4.52256	3.8448	1.83899	1.74983	1.28626	-1.34716	2.81e-07	1.11e-05	AT4G37340.1	CYP81D3	cytochrome P450, family 81, subfamily D, polypeptide 3
Glyma.01G040300	842	685	786	286	408	362	4.29779	3.69604	5.49971	1.77262	2.20642	2.46429	-1.12275	6.38e-05	0.00133718	AT1G27150.1		Tetratricopeptide repeat (TPR)-like superfamily protein
Glyma.14G052300	4488	5305	3093	9000	13638	10267	52.9849	66.2356	50.066	129.091	170.68	162.053	1.38352	9.27e-11	8.01e-09
Glyma.02G064100	2957	3607	2400	29676	36059	21036	27.4159	35.3661	30.5069	334.312	354.402	260.756	3.27868	6.15e-63	1.34e-58	AT2G02990.1	ATRNS1,RNS1	ribonuclease 1
Glyma.10G123400	586	469	374	1174	967	714	1.35835	1.1339	1.16678	3.25414	2.35715	2.17323	1.02546	6.71e-05	0.00139511	AT1G04730.1	CTF18	P-loop containing nucleoside triphosphate hydrolases superfamily protein
Glyma.16G152900	584	370	225	898	1051	488	2.08256	1.3928	1.10013	3.89073	3.97372	2.32278	1.07503	0.00156978	0.0196517	AT1G54385.1		ARM repeat superfamily protein
Glyma.20G017900	13203	12235	9467	4896	6378	4472	129.503	126.914	127.308	58.3423	66.3129	58.6421	-1.13156	2.64e-12	3.08e-10	AT1G14940.1		Polyketide cyclase/dehydrase and lipid transport superfamily protein
Glyma.15G034300	558	289	364	800	1057	698	1.55821	0.851849	1.39249	2.71227	3.1289	2.60595	1.08412	0.000237622	0.00407667	AT4G14700.1	ATORC1A,ORC1A	origin recognition complex 1
Glyma.06G056400	150	106	102	241	210	346	0.356729	0.270222	0.333028	0.698919	0.529488	1.10063	1.2283	0.00314288	0.0346127	AT2G26330.1	ER,QRP1	Leucine-rich receptor-like protein kinase family protein
Glyma.10G027600	93	77	68	121	176	360	0.57872	0.501249	0.579935	0.913751	1.15639	2.99292	1.56087	0.00346389	0.0374344	AT3G22490.1		Seed maturation protein
Glyma.07G150900	918	815	647	254	344	152	5.18654	4.86626	5.01216	1.74297	2.05703	1.14817	-1.67621	3.63e-09	2.33e-07	AT5G05600.1		2-oxoglutarate (2OG) and Fe(II)-dependent oxygenase superfamily protein
Glyma.11G215600	1074	504	353	1436	1381	972	2.5906	1.22371	1.1281	4.25947	3.56852	3.04797	1.03277	0.00252922	0.0290458	AT5G37630.1	EMB2656	ARM repeat superfamily protein
Glyma.18G063300	101	63	98	255	360	392	0.483583	0.318705	0.641878	1.49089	1.83489	2.51819	1.95862	1.93e-06	6.25e-05	AT5G58750.1		NAD(P)-binding Rossmann-fold superfamily protein
Glyma.16G021000	7676	10129	5300	2637	2974	2009	60.27	84.1091	57.0556	25.1537	24.7499	21.0858	-1.57262	7.33e-13	9.55e-11	AT2G46680.1	ATHB-7,ATHB7,HB-7	homeobox 7
Glyma.16G181900	488	344	397	1051	1140	770	1.57816	1.17569	1.76018	4.12987	3.90821	3.32933	1.26726	5.16e-07	1.93e-05	AT5G02370.1		ATP binding microtubule motor family protein
Glyma.11G230900	139	144	100	243	271	307	0.652782	0.817285	0.872704	1.41027	1.36311	1.91852	1.15287	0.000985886	0.0134756	AT1G07780.5	PAI1,TRP6	phosphoribosylanthranilate isomerase 1
Glyma.10G015400	17	12	12	56	74	83	0.146196	0.109715	0.145577	0.613872	0.714514	1.00102	2.42267	0.000244344	0.0041772	AT1G77670.1		Pyridoxal phosphate (PLP)-dependent transferases superfamily protein
Glyma.01G076700	75	97	79	24	34	7	0.431815	0.593849	0.624854	0.168967	0.207977	0.048949	-2.00688	0.00299091	0.0332537
Glyma.01G007000	307	239	322	609	779	569	1.52057	1.2199	2.34032	3.57995	4.00209	4.03149	1.15764	7.19e-05	0.00148181	AT3G16490.1	IQD26	IQ-domain 26
Glyma.04G179500	106	75	34	311	479	591	1.19461	0.895933	0.522404	4.28424	5.76541	8.96836	2.78628	3.53e-10	2.77e-08	AT5G14920.1		Gibberellin-regulated family protein
Glyma.18G202400	233	215	189	104	67	45	1.7047	1.66444	1.89939	0.919053	0.51583	0.435557	-1.55104	0.000319251	0.00520295	AT5G01380.1		Homeodomain-like superfamily protein
Glyma.06G184400	902	573	307	3006	2686	2547	3.15388	2.11856	1.47257	12.7789	9.96342	11.9164	2.28936	6.24e-14	9.55e-12	AT2G26730.1		Leucine-rich repeat protein kinase family protein
Glyma.06G304100	0	0	0	22	0	59	0	0	0	0.119052	0	0.350556	7.37021	0.000995661	0.0135703	AT4G31980.1
Glyma.20G196900	4565	4371	3313	1433	2007	1473	35.4791	35.9264	35.301	13.5319	16.5345	15.3082	-1.29822	1.13e-12	1.44e-10	AT5G51100.1	FSD2	Fe superoxide dismutase 2
Glyma.05G004600	85	100	61	164	232	133	0.35954	0.445537	0.353043	0.846123	1.04427	0.754352	1.11367	0.00468706	0.0476994	AT3G27640.1		Transducin/WD40 repeat-like superfamily protein
Glyma.19G036450	0	0	0	16	14	16	0	0	0	0.447683	0.329269	0.49261	6.41752	0.00154954	0.0194542
Glyma.11G061300	258	226	306	111	108	128	1.53013	1.41802	2.48726	0.795499	0.67874	1.01098	-1.17779	0.00295631	0.0329445	AT5G66570.1	MSP-1,OE33,OEE1,OEE33,PSBO-1,PSBO1	PS II oxygen-evolving complex 1
Glyma.09G022800	113	105	73	502	389	302	0.644471	0.631686	0.570941	3.49959	2.36287	2.31415	2.0672	6.64e-10	4.9e-08	AT5G06730.1		Peroxidase superfamily protein
Glyma.18G009300	728	550	677	1454	1504	1600	2.70052	2.15668	3.44477	6.55768	5.91743	7.9383	1.24119	2.43e-06	7.7e-05	AT1G67630.1	POLA2	DNA polymerase alpha 2
Glyma.17G123400	757	584	538	1270	1614	950	2.18128	1.78123	2.12539	4.45172	4.93482	3.66364	1.03054	4.51e-06	0.000132732	AT1G18550.1		ATP binding microtubule motor family protein
Glyma.07G199300	29	11	56	146	183	98	0.289055	0.114276	0.756159	1.76608	1.93512	1.30596	2.05032	0.00236957	0.0275458
Glyma.02G252400	200	206	315	17	73	11	1.25162	1.3662	2.7113	0.124218	0.482216	0.089219	-2.97738	3.43e-06	0.000104275	AT5G65640.1	bHLH093	beta HLH protein 93
Glyma.06G174600	222	113	159	753	1012	1048	0.436507	0.234702	0.428182	1.79793	2.10784	2.75394	2.54175	4.85e-14	7.54e-12	AT4G24790.1		AAA-type ATPase family protein
Glyma.06G090900	1025	1602	615	241	300	477	5.19244	8.58231	4.27262	1.48003	1.60904	3.23253	-1.56683	8.36e-05	0.00168198	AT1G58330.1	ZW2	transcription factor-related
Glyma.11G227600	11	29	0	88	170	171	0.049914	0.143566	0	0.500022	0.845885	1.07022	3.54816	7.26e-05	0.00149278	AT2G39980.1		HXXXD-type acyl-transferase family protein
Glyma.09G129700	266	259	224	1494	1758	1259	1.05789	1.15092	1.21838	7.32451	7.58378	6.70035	2.59893	5.4e-36	9.82e-33	AT1G47330.1		CBS domain-containing protein with a domain of unknown function (DUF21)
Glyma.19G196600	148	89	95	479	466	251	0.842028	0.534546	0.737144	3.32403	2.82247	1.91909	1.85059	3.17e-07	1.25e-05	AT5G06250.2		AP2/B3-like transcriptional factor family protein
Glyma.03G163300	188	171	155	337	424	310	1.70641	1.64219	1.93102	3.71792	4.09003	3.76619	1.06833	0.000179323	0.00322752	AT2G20515.1
Glyma.02G060732	543	494	330	846	1143	881	2.08546	2.00887	1.73605	3.95147	4.65781	4.52709	1.10443	2.07e-06	6.65e-05	AT5G66600.4		Protein of unknown function, DUF547
Glyma.17G119400	2926	2547	2429	1112	1329	653	6.36529	6.18182	8.2546	2.92854	3.18789	1.77739	-1.37041	6.76e-09	4.07e-07	AT5G43810.2	AGO10,PNH,ZLL	Stabilizer of iron transporter SufD / Polynucleotidyl transferase
Glyma.10G197800	394	388	153	1028	1144	1360	1.39803	1.45832	0.742335	4.44057	4.27874	6.35305	2.01278	3.16e-09	2.06e-07	AT1G20510.1	OPCL1	OPC-8:0 CoA ligase1
Glyma.17G173000	4222	4061	2804	1358	1685	1357	25.0625	25.4903	22.8183	9.7927	10.6004	10.7682	-1.29998	1.46e-12	1.84e-10	AT4G36950.1	MAPKKK21	mitogen-activated protein kinase kinase kinase 21
Glyma.13G315300	266	251	308	92	75	6	1.38796	1.38499	2.19816	0.575446	0.412129	0.037212	-2.33634	0.000598457	0.00881779	AT5G22380.1	anac090,NAC090	NAC domain containing protein 90
Glyma.04G046800	817	868	908	291	406	286	7.35711	8.26249	11.2105	3.17359	3.87049	3.43363	-1.41336	8.6e-08	3.9e-06	AT1G10140.1		Uncharacterised conserved protein UCP031279
Glyma.15G223200	399	365	270	914	983	600	1.32563	1.27536	1.43623	3.84871	3.4824	3.11142	1.28491	1.21e-07	5.24e-06	AT5G04980.2		DNAse I-like superfamily protein
Glyma.06G085300	237	219	127	78	80	45	0.844103	0.825626	0.619839	0.334354	0.298758	0.210142	-1.49531	0.000307758	0.0050477	AT5G25820.1		Exostosin family protein
Glyma.17G248600	361	532	363	733	1118	883	1.6556	2.58608	2.286	4.09188	5.44814	5.42497	1.13596	4.22e-05	0.000929063	AT5G42610.1		Protein of unknown function (DUF607)
Glyma.14G178400	141	155	51	438	740	1021	0.626457	0.729669	0.305589	2.36843	3.49027	6.07286	2.77825	5.37e-10	4.03e-08	AT1G72200.1		RING/U-box superfamily protein
Glyma.13G092500	1337	1126	711	615	464	402	4.85919	4.32695	3.53894	2.71179	1.7866	1.95192	-1.04886	0.000123495	0.00235586	AT2G18700.1	ATTPS11,ATTPSB,TPS11	trehalose phosphatase/synthase 11
Glyma.17G096600	458	563	358	921	1246	836	2.50371	3.25515	2.6836	6.11364	7.21723	6.11002	1.13788	1.11e-06	3.86e-05	AT5G62720.1		Integral membrane HPP family protein
Glyma.16G170400	7	38	20	115	184	91	0.055634	0.343921	0.235418	1.19586	1.67271	1.03519	2.5525	0.00014951	0.00277096	AT5G64667.1	IDL2	inflorescence deficient in abscission (IDA)-like 2
Glyma.17G040800	181	185	155	73	35	32	0.80237	0.869151	0.942393	0.393831	0.162397	0.189042	-1.87321	0.000151804	0.00280632	AT2G18340.1		late embryogenesis abundant domain-containing protein / LEA domain-containing protein
Glyma.10G276000	241	273	206	91	125	123	2.05863	2.47144	2.41128	0.942341	1.12839	1.40377	-1.05438	0.00354881	0.0381912
Glyma.01G232000	103	58	155	6	16	2	1.02741	0.604409	2.11045	0.072774	0.169308	0.026336	-3.85464	1.87e-06	6.1e-05	AT1G71520.1		Integrase-type DNA-binding superfamily protein
Glyma.01G084000	921	1488	1108	502	702	441	4.01577	6.86234	6.62339	2.65784	3.24297	2.57052	-1.10891	5.77e-05	0.0012259	AT1G58320.1		PLAC8 family protein
Glyma.13G034200	2261	2236	2002	910	869	871	13.2585	13.8675	16.1022	6.47924	5.40232	6.82661	-1.26759	2.74e-09	1.81e-07	AT1G77290.2		Glutathione S-transferase family protein
Glyma.20G230400	250	179	231	521	774	744	0.790726	0.598863	0.999896	2.00242	2.59846	3.14881	1.64061	3.62e-07	1.4e-05	AT5G27240.1		DNAJ heat shock N-terminal domain-containing protein
Glyma.02G037800	0	0	0	16	7	20	0	0	0	0.111176	0.042147	0.146922	6.37143	0.00238943	0.0277103	AT4G08770.1		Peroxidase superfamily protein
Glyma.19G098600	816	650	619	349	370	282	3.16825	2.65245	3.27168	1.60339	1.47334	1.42761	-1.04373	1.41e-05	0.000357184	AT5G13160.1	PBS1	Protein kinase superfamily protein
Glyma.06G194600	1165	2408	2222	673	1181	859	15.5267	33.9335	40.5961	10.8858	16.6818	15.2994	-1.12599	0.00120041	0.0157931	AT3G47510.1
Glyma.06G302200	226	276	188	114	116	43	0.912571	1.18089	1.03817	0.556292	0.497631	0.229057	-1.35424	0.00182478	0.0223064	AT3G25820.1	ATTPS-CIN,TPS-CIN	terpene synthase-like sequence-1,8-cineole
Glyma.12G234800	373	474	530	86	65	97	1.45095	1.95065	2.82969	0.40624	0.264506	0.50166	-2.45456	7.8e-10	5.69e-08	AT1G17860.1		Kunitz family trypsin and protease inhibitor protein
Glyma.18G104100	286	379	230	1044	1089	577	1.61223	2.26596	1.77924	7.1672	6.52409	4.35808	1.60128	2.47e-08	1.28e-06	AT2G19070.1	SHT	spermidine hydroxycinnamoyl transferase
Glyma.17G208200	111	132	35	786	885	448	0.598904	0.747989	0.259065	5.15555	5.06253	3.22983	2.9772	4.9e-13	6.51e-11	AT5G11420.1		Protein of unknown function, DUF642
Glyma.11G039300	299	301	361	147	164	60	1.68837	1.8012	2.79882	1.00593	0.981243	0.454115	-1.42938	0.000602006	0.00886709	AT5G47070.1		Protein kinase superfamily protein
Glyma.09G066400	45911	36223	9363	15201	15572	5840	69.6201	57.7298	20.4951	28.3642	25.0853	12.4732	-1.26774	0.00259104	0.0295843	AT4G29790.1
Glyma.02G050501	0	0	0	12	24	36	0	0	0	0.088319	0.163252	0.309143	7.09148	9.89e-05	0.001943	AT4G36195.1		Serine carboxypeptidase S28 family protein
Glyma.13G363300	2428	4243	2688	479	445	549	25.9796	48.0164	39.4351	6.22098	5.03852	7.84226	-2.62407	4.17e-19	1.28e-16	AT1G52690.2		Late embryogenesis abundant protein (LEA) family protein
Glyma.17G021800	17088	15729	8693	6476	6311	3804	53.0177	52.3549	36.6633	24.6644	20.8225	15.5548	-1.28948	6.23e-08	2.92e-06	AT4G15560.1	CLA,CLA1,DEF,DXPS2,DXS	Deoxyxylulose-5-phosphate synthase
Glyma.15G184100	107	123	125	222	327	230	0.465942	0.567958	0.749982	1.18061	1.51907	1.34957	1.12008	0.00169455	0.0209968	AT2G26440.1		Plant invertase/pectin methylesterase inhibitor superfamily
Glyma.11G019600	185	321	198	330	583	549	2.39657	4.44365	3.58134	5.21245	8.10997	9.31564	1.08307	0.00327369	0.0357777
Glyma.05G047100	1227	1102	700	264	321	299	10.3906	9.87464	8.12388	2.71778	2.87841	3.38643	-1.72475	1.42e-11	1.43e-09	AT1G76650.1	CML38	calmodulin-like 38
Glyma.19G257400	340	544	382	117	85	100	2.43072	4.11243	3.74087	1.00966	0.636823	0.952816	-2.03556	3.18e-08	1.62e-06	AT4G38620.1	ATMYB4,MYB4	myb domain protein 4
Glyma.10G143300	209	320	188	35	124	32	1.96925	3.19069	2.42387	0.395515	1.23392	0.394832	-1.96388	0.000249185	0.00424334	AT3G05858.1
Glyma.06G171150	3776	4332	3452	1517	1719	1578	24.7596	30.0374	31.0265	12.0805	11.9481	13.8291	-1.24058	3.91e-10	3.04e-08	AT1G76650.3	CML38	calmodulin-like 38
Glyma.12G229000	2440	2785	1574	1278	1203	744	6.83247	8.1664	5.93074	4.26266	3.52763	2.73995	-1.05171	1.58e-05	0.000396564	AT3G50930.1	BCS1	cytochrome BC1 synthesis
Glyma.20G225900	7257	7480	8927	11279	18151	27103	63.4653	68.9017	106.215	120.219	168.277	317.673	1.29177	0.000273154	0.00457473	AT2G30620.2		winged-helix DNA-binding transcription factor family protein
Glyma.07G111400	924	1190	619	339	315	174	3.45531	4.93683	3.0987	1.7017	1.4061	0.685984	-1.70341	2.37e-08	1.24e-06	AT2G28580.1		Plant protein of unknown function (DUF247)
Glyma.14G150200	52	55	67	12	4	13	0.30482	0.340218	0.531055	0.079926	0.022138	0.094117	-2.53887	0.00189031	0.0229722	AT3G26430.1		GDSL-like Lipase/Acylhydrolase superfamily protein
Glyma.13G300600	316	178	248	1859	1836	1602	1.00685	0.602258	1.08575	7.21769	6.2237	6.83899	2.84943	7.4e-25	4.42e-22	AT2G20815.2		Family of unknown function (DUF566)
Glyma.11G071800	181	185	169	737	926	706	0.61666	0.668136	0.789058	3.06093	3.35719	3.22476	2.15308	3.79e-18	1.01e-15	AT2G18190.1		P-loop containing nucleoside triphosphate hydrolases superfamily protein
Glyma.13G062800	1905	784	784	2752	2613	2649	3.95616	1.71553	2.22435	6.97484	5.75	7.34011	1.27509	7.62e-05	0.0015573	AT5G48600.2	ATCAP-C,ATSMC3,ATSMC4,SMC3	structural maintenance of chromosome 3
Glyma.18G004000	668	611	298	293	229	161	1.49635	1.44815	0.914878	0.796129	0.542218	0.482682	-1.15569	0.000807124	0.011444	AT3G26560.1		ATP-dependent RNA helicase, putative
Glyma.03G206000	109	85	140	234	392	424	0.678687	0.532937	1.22768	1.80729	2.58498	3.13002	1.65019	0.000145552	0.0027068	AT5G06590.1
Glyma.15G242800	734	1077	822	398	461	207	3.11177	4.84564	4.76948	2.05332	2.08963	1.16079	-1.33268	2.03e-05	0.000489973	AT1G78530.1		Protein kinase superfamily protein
Glyma.09G214700	248	168	204	454	576	348	1.31387	0.940216	1.48379	2.92654	3.24015	2.46591	1.14144	0.000183228	0.00328021	AT3G45900.1		Ribonuclease P protein subunit P38-related
Glyma.08G156600	375	1052	796	141	106	45	2.88517	8.5566	8.39001	1.31266	0.85698	0.454211	-2.97379	4.36e-10	3.36e-08	AT4G33467.2
Glyma.09G276100	104	90	25	246	258	150	0.429714	0.394392	0.13886	1.25551	1.1475	0.839629	1.64319	0.00111499	0.0149034	AT2G38510.1		MATE efflux family protein
Glyma.04G020400	356	338	414	186	121	147	0.965214	0.970182	1.54052	0.611201	0.348524	0.530841	-1.27492	0.00064548	0.00942499	AT4G35790.2	ATPLDDELTA,PLDDELTA	phospholipase D delta
Glyma.14G222400	3994	5520	4538	1680	2026	1782	29.3687	42.9293	45.7505	15.0036	15.7933	17.5158	-1.3471	3.86e-09	2.46e-07	AT1G76070.1
Glyma.07G052100	3481	5367	3392	1803	1873	1282	31.0113	50.5685	41.4363	19.5123	17.6852	15.2645	-1.29469	3.46e-08	1.75e-06	AT2G46680.1	ATHB-7,ATHB7,HB-7	homeobox 7
Glyma.14G181800	1261	500	659	2558	2507	1482	2.39486	0.983644	1.68037	5.8946	5.05266	3.76696	1.4513	1.07e-05	0.000280599	AT5G60930.1		P-loop containing nucleoside triphosphate hydrolases superfamily protein
Glyma.17G047300	5594	5753	2369	1018	1019	579	34.2388	37.2346	19.875	7.56978	6.61037	4.73433	-2.34696	1.06e-15	2.28e-13	AT1G19210.1		Integrase-type DNA-binding superfamily protein
Glyma.06G129800	854	1167	1003	446	536	372	8.06979	11.6709	12.9987	5.11856	5.36648	4.69326	-1.169	5.77e-06	0.000164317	AT5G53030.1
Glyma.01G024500	826	991	437	204	252	125	3.81705	4.84741	2.76973	1.14364	1.23554	0.770995	-1.93185	3.56e-09	2.29e-07
Glyma.18G025300	302	170	159	442	585	426	1.46693	0.870682	1.05516	2.60657	3.01302	2.76342	1.23442	8.83e-05	0.00176384	AT5G05510.1		Mad3/BUB1 homology region 1
Glyma.09G069900	1296	2552	1466	973	785	471	5.10682	10.6383	7.9199	4.65651	3.27804	2.48034	-1.25184	0.000134095	0.00252603	AT2G05940.1		Protein kinase superfamily protein
Glyma.01G160300	1330	1003	804	2273	2927	1854	3.90677	3.11725	3.23783	8.11759	9.11843	7.28353	1.18687	1.14e-08	6.5e-07	AT1G80740.1	CMT1,DMT4	chromomethylase 1
Glyma.18G021100	6490	4467	3802	11958	10127	10035	21.6041	15.7231	17.3505	48.3617	35.7314	44.6587	1.17107	1.37e-07	5.84e-06	AT4G39640.1	GGT1	gamma-glutamyl transpeptidase 1
Glyma.18G236233	2238	2680	1865	626	982	945	11.482	14.5399	13.1164	3.89805	5.33512	6.47684	-1.37374	1.23e-07	5.3e-06	AT1G69070.1
Glyma.20G130050	16	33	8	98	141	133	0.285641	0.630837	0.203616	2.1885	2.76258	3.29003	2.77762	7.54e-06	0.000207063	AT2G15130.1		Plant basic secretory protein (BSP) family protein
Glyma.10G088000	719	550	789	290	270	335	2.34078	1.89191	3.52245	1.14673	0.931964	1.45551	-1.18621	0.000392379	0.00617781	AT3G54720.1	AMP1,COP2,HPT,MFO1,PT	Peptidase M28 family protein
Glyma.12G137700	227	206	87	34	40	5	0.560868	0.504553	0.274435	0.092987	0.108229	0.014517	-2.72392	4.29e-05	0.000941119	AT5G48150.2	PAT1	GRAS family transcription factor
Glyma.12G073000	11683	14695	11485	3792	4355	3018	55.8021	74.2813	74.9154	22.0684	22.0672	19.4383	-1.76054	1.98e-20	7.32e-18	AT3G45640.1	ATMAPK3,ATMPK3,MPK3	mitogen-activated protein kinase 3
Glyma.08G012900	13	11	10	46	128	202	0.13087	0.111919	0.136935	0.563846	1.36988	2.73485	3.5449	8.12e-07	2.92e-05	AT1G12805.1		nucleotide binding
Glyma.08G155900	363	196	138	530	795	462	0.784664	0.442198	0.401907	1.37367	1.83312	1.32391	1.39469	6.22e-05	0.00130744	AT5G16850.1	ATTERT,TERT	telomerase reverse transcriptase
Glyma.17G073400	2019	2707	2240	4509	5699	4956	18.042	25.5823	27.4463	48.9713	53.998	59.2225	1.1318	4.69e-07	1.77e-05	AT4G31840.1	AtENODL15,ENODL15	early nodulin-like protein 15
Glyma.02G208300	109	103	64	18	39	29	0.716401	0.71887	0.573485	0.140989	0.266727	0.247185	-1.64855	0.00398549	0.041943	AT5G64260.1	EXL2	EXORDIUM like 2
Glyma.02G188700	188	169	70	316	462	329	0.805283	0.767879	0.411273	1.64803	2.10268	1.88622	1.43134	0.000131605	0.00248341	AT2G41370.1	BOP2	Ankyrin repeat family protein / BTB/POZ domain-containing protein
Glyma.20G199300	1460	1898	1155	239	343	153	11.9707	16.4574	12.9825	2.37534	2.97499	1.67219	-2.62638	4.02e-21	1.55e-18	AT4G13480.1	AtMYB79,MYB79	myb domain protein 79
Glyma.17G187600	26954	34935	35290	11056	17828	15492	181.929	244.439	320.501	88.3871	124.213	136.656	-1.1369	1.96e-05	0.000475086	AT1G54410.1		dehydrin family protein
Glyma.07G070200	445	313	316	558	929	1129	2.81821	2.09088	2.74203	4.29112	6.23933	9.55994	1.33774	0.000124905	0.00237549	AT1G20930.1	CDKB2;2	cyclin-dependent kinase B2;2
Glyma.03G052200	1150	1187	955	115	86	106	13.0438	14.2434	14.8479	1.58371	1.02933	1.6059	-3.38104	1.81e-33	2.54e-30	AT5G01300.1		PEBP (phosphatidylethanolamine-binding protein) family protein
Glyma.03G231600	82	129	78	168	311	268	0.903996	1.50177	1.18256	2.25516	3.63891	3.95163	1.39662	0.000788455	0.0112102	AT5G49700.1		Predicted AT-hook DNA-binding family protein
Glyma.11G206700	672	505	327	199	162	158	2.36198	1.82934	1.59937	0.827781	0.583767	0.722378	-1.47384	4.28e-06	0.000126401	AT1G70520.1	CRK2	cysteine-rich RLK (RECEPTOR-like protein kinase) 2
Glyma.05G137800	35	14	39	4	0	0	0.223984	0.095304	0.343697	0.032017	0	0	-4.48554	0.00301027	0.0334348	AT1G17020.1	ATSRG1,SRG1	senescence-related gene 1
Glyma.09G022400	1912	1871	1257	5877	5734	3179	11.4435	11.8445	10.3161	42.7424	36.3858	25.4395	1.56532	1.2e-11	1.22e-09	AT2G38380.1		Peroxidase superfamily protein
Glyma.04G224100	11	0	16	63	136	87	0.051434	0	0.11745	0.372979	0.769081	0.619704	3.31917	0.000540794	0.00807729	AT3G10850.1	GLX2-2,GLY2	Metallo-hydrolase/oxidoreductase superfamily protein
Glyma.13G306900	4554	5209	3924	11466	17382	11249	27.3006	33.0197	32.2459	83.5199	110.463	90.1591	1.55306	4.9e-16	1.08e-13	AT4G11290.1		Peroxidase superfamily protein
Glyma.14G112500	244	361	206	86	168	94	2.39988	3.76615	2.78312	1.02902	1.74934	1.2371	-1.21902	0.00169063	0.0209542	AT5G35090.1
Glyma.19G110200	341	426	409	185	259	133	2.59571	3.43095	4.26951	1.70719	2.08645	1.34859	-1.06116	0.00137962	0.0177343	AT4G32890.1	GATA9	GATA transcription factor 9
Glyma.17G140300	796	1299	1057	543	419	429	9.1957	15.878	16.751	7.61849	5.13179	6.61922	-1.16767	0.000141499	0.00264382	AT4G12490.1		Bifunctional inhibitor/lipid-transfer protein/seed storage 2S albumin superfamily protein
Glyma.20G118700	127	204	94	359	543	471	0.403864	0.624879	0.445706	1.38872	1.86946	1.80666	1.736	1.24e-06	4.24e-05	AT5G38260.1		Protein kinase superfamily protein
Glyma.07G155600	737	371	604	1007	1293	1569	4.27699	2.27942	4.80632	7.10362	7.95951	12.1845	1.2083	0.000518611	0.00781283	AT2G38320.1	TBL34	TRICHOME BIREFRINGENCE-LIKE 34
Glyma.19G162900	53	83	57	216	308	175	0.334283	0.555346	0.491005	1.66515	2.07425	1.48756	1.84639	3.98e-06	0.000118819	AT2G42430.1	ASL18,LBD16	lateral organ boundaries-domain 16
Glyma.09G236200	337	434	329	118	151	113	2.07727	2.76439	2.82223	0.890844	0.956479	0.935928	-1.51805	1.11e-06	3.88e-05	AT1G69530.1	AT-EXP1,ATEXP1,ATEXPA1,ATHEXP ALPHA 1.2,EXP1,EXPA1	expansin A1
Glyma.01G176100	7	13	32	104	224	304	0.08033	0.151446	0.517048	1.4835	2.79798	4.7849	3.56035	4.41e-07	1.67e-05	AT4G39250.1	ATRL1,RL1,RSM2	RAD-like 1
Glyma.14G078600	5705	5523	4249	2004	2824	2544	33.3511	34.1448	34.0507	14.2319	17.4986	19.8838	-1.03679	5.75e-07	2.14e-05	AT5G42650.1	AOS,CYP74A,DDE2	allene oxide synthase
Glyma.01G040600	472	410	309	151	162	152	3.14269	2.88611	2.81751	1.22042	1.14303	1.35074	-1.31587	6.92e-06	0.000192109	AT1G10350.1		DNAJ heat shock family protein
Glyma.02G209200	289	338	370	696	854	986	2.19384	2.70913	3.84927	6.41672	6.8723	9.99937	1.3613	2.26e-05	0.000537092	AT1G35210.1
Glyma.02G303900	196	389	249	73	95	60	4.67073	9.81227	8.13213	2.0962	2.38951	1.91226	-1.87745	5e-06	0.000144937	AT1G51355.1
Glyma.16G198700	197	226	201	972	1100	1080	0.658895	0.80055	0.923707	3.95893	3.90874	4.83779	2.3575	1.26e-19	4.17e-17	AT4G23030.1		MATE efflux family protein
Glyma.02G241700	34	30	62	113	267	166	0.315962	0.294302	0.791754	1.2794	2.65446	2.07848	2.04538	0.000241645	0.00413593	AT2G01990.1
Glyma.02G237300	307	320	185	724	652	599	0.719171	0.79258	0.594096	2.0671	1.62191	1.87906	1.33218	8.95e-07	3.18e-05	AT1G06840.1		Leucine-rich repeat protein kinase family protein
Glyma.13G090600	2321	3009	2689	652	926	688	24.3687	33.4101	38.711	8.30997	10.3092	9.64978	-1.83034	1.68e-14	2.84e-12	AT4G30460.1		glycine-rich protein
Glyma.03G261300	1140	1202	736	411	429	358	3.91579	4.38427	3.08996	1.74286	1.586	1.58771	-1.32156	1.07e-08	6.18e-07	AT5G24470.1	APRR5,PRR5	pseudo-response regulator 5
Glyma.03G121500	193	151	127	298	379	441	0.631443	0.524885	0.568371	1.19056	1.32013	1.93814	1.3028	0.000165961	0.0030305	AT1G78955.1	CAMS1	camelliol C synthase 1
Glyma.13G255700	20	9	32	57	75	173	0.110039	0.054183	0.245741	0.39629	0.445928	1.29164	2.34835	0.00247185	0.028507	AT2G14170.1	ALDH6B2	aldehyde dehydrogenase 6B2
Glyma.20G201400	90	58	49	257	163	157	0.238105	0.160419	0.177561	0.827037	0.457195	0.552641	1.59886	0.000316369	0.00516562	AT3G23530.1		Cyclopropane-fatty-acyl-phospholipid synthase
Glyma.14G073100	463	383	440	1391	2275	2213	2.36893	2.33483	3.00012	8.55335	12.7481	15.7049	2.20848	2.36e-14	3.91e-12	AT1G19600.1		pfkB-like carbohydrate kinase family protein
Glyma.18G088950	453	239	140	94	82	42	0.99229	0.61212	0.462459	0.249823	0.188508	0.120635	-1.88277	9e-05	0.00179044	AT3G07040.1	RPM1,RPS3	NB-ARC domain-containing disease resistance protein
Glyma.12G154300	25180	19045	17776	6600	9343	7772	238.42	190.701	230.767	75.9319	93.7764	98.3783	-1.36149	1.71e-11	1.7e-09	AT3G15353.2	ATMT3,MT3	metallothionein 3
Glyma.13G196900	1354	749	701	2288	1777	1488	1.74707	1.02175	1.23994	3.58833	2.43066	2.56741	1.02888	0.000278362	0.00464946	AT2G40030.1	ATNRPD1B,DMS5,DRD3,NRPD1B,NRPE1	nuclear RNA polymerase D1B
Glyma.18G027600	283	124	237	414	603	989	2.26628	1.04453	2.60067	4.03052	5.11581	10.5979	1.69226	0.000229704	0.00396736	AT1G19080.2	PSF3,TTN10	GINS complex protein
Glyma.17G222300	361	705	606	206	275	202	0.737176	1.52389	1.69744	0.511236	0.595041	0.55233	-1.31237	0.000256929	0.0043565	AT1G80840.1	ATWRKY40,WRKY40	WRKY DNA-binding protein 40
Glyma.05G074200	1345	1097	790	204	276	334	3.77104	3.25206	3.03401	0.69246	0.818171	1.25049	-1.9213	4.31e-10	3.33e-08	AT3G27250.1
Glyma.10G261500	413	734	704	245	355	247	3.22378	6.06025	7.53354	2.32237	2.93195	2.5738	-1.1585	0.000951303	0.0131174	AT4G34215.2		Domain of unknown function (DUF303)
Glyma.17G241300	141	210	235	481	657	479	0.900314	1.4168	2.05788	3.74239	4.46098	4.10151	1.43296	4.26e-05	0.000935489	AT1G46264.1	AT-HSFB4,HSFB4,SCZ	heat shock transcription factor B4
Glyma.15G194600	5198	2885	2274	1946	1319	897	19.6259	11.5169	11.7696	8.92347	5.27566	4.52608	-1.27099	7.57e-05	0.00154691	AT1G30220.1	ATINT2,INT2	inositol transporter 2
Glyma.18G100500	737	493	535	125	123	72	3.41967	2.4167	3.40386	0.701113	0.604391	0.442686	-2.46338	9.66e-15	1.69e-12	AT4G31500.1	ATR4,CYP83B1,RED1,RNT1,SUR2	cytochrome P450, family 83, subfamily B, polypeptide 1
Glyma.19G201300	1990	1921	1258	1026	993	508	7.30926	7.18488	6.30187	4.47108	3.73982	2.48635	-1.02154	0.000105555	0.00206047	AT5G06440.2
Glyma.08G010400	204	231	231	36	67	61	2.65725	3.189	4.13323	0.559575	0.917581	1.06517	-2.01786	4.12e-06	0.000122446	AT5G50760.1		SAUR-like auxin-responsive protein family
Glyma.17G107800	1410	838	1544	1741	2796	3873	12.0244	7.55985	18.0528	18.041	25.2867	44.1812	1.17136	0.00240747	0.0278898	AT2G11910.1
Glyma.06G166900	414	327	574	1243	1764	994	2.64253	2.21281	5.03316	9.61927	11.9187	8.47983	1.54661	2.99e-06	9.2e-05	AT5G50800.1		Nodulin MtN3 family protein
Glyma.15G068900	1054	1443	873	546	621	399	10.4813	15.172	11.9056	6.59763	6.54599	5.29997	-1.09279	8.61e-06	0.000232472	AT4G21620.1		glycine-rich protein
Glyma.13G133000	1851	4218	2897	547	738	375	19.1943	46.2719	41.1927	6.8833	8.11015	5.19128	-2.46523	7.66e-14	1.15e-11	AT2G37430.1		C2H2 and C2HC zinc fingers superfamily protein
Glyma.11G219400	144	168	66	242	347	325	0.996252	1.22439	0.620005	2.03239	2.54582	3.00678	1.34403	0.000697116	0.0100841	AT2G37640.1	ATEXP3,ATEXPA3,ATHEXP ALPHA 1.9,EXP3	Barwin-like endoglucanases superfamily protein
Glyma.20G154900	813	1969	1229	512	618	296	5.42659	13.8999	11.2408	4.15017	4.36872	2.63814	-1.52014	2.28e-05	0.000540901	AT4G25433.1		peptidoglycan-binding LysM domain-containing protein
Glyma.02G028500	334	321	333	1227	2216	2745	5.46646	5.5435	7.4713	24.3976	38.4611	60.0798	2.6838	7.74e-15	1.38e-12
Glyma.11G176500	1031	1438	919	556	547	283	3.59794	5.30788	4.39605	2.35522	2.02216	1.31971	-1.2924	7.22e-06	0.000199467	AT5G58900.1		Homeodomain-like transcriptional regulator
Glyma.01G130200	372	269	460	2902	4452	6370	3.5777	2.735	6.06246	33.9465	45.4456	82.0139	3.65991	4.07e-22	1.71e-19	AT2G38530.1	cdf3,LP2,LTP2	lipid transfer protein 2
Glyma.13G304400	2080	1699	2007	3827	4576	5066	11.8946	10.2759	15.7321	26.5899	27.7437	38.7352	1.24152	1.27e-06	4.32e-05	AT4G03210.1	XTH9	xyloglucan endotransglucosylase/hydrolase 9
Glyma.06G149080	7	31	3	178	294	431	0.044035	0.236245	0.028647	1.57911	2.28173	4.21321	4.58307	5.01e-11	4.51e-09
Glyma.12G104000	132	74	101	335	494	523	0.596014	0.351695	0.625536	1.84366	2.36861	3.16641	2.16979	1.41e-08	7.84e-07	AT1G27410.1		DNA repair metallo-beta-lactamase family protein
Glyma.19G212733	20	44	9	111	180	152	0.09232	0.21349	0.054808	0.626875	0.890082	0.947075	2.67106	1.28e-05	0.000329485	AT4G02290.1	AtGH9B13,GH9B13	glycosyl hydrolase 9B13
Glyma.10G078500	517	372	424	788	1111	1181	3.29241	2.50906	3.77434	5.85553	7.35811	9.78913	1.26062	2.13e-05	0.00051135	AT5G06300.1		Putative lysine decarboxylase family protein
Glyma.11G045600	167	275	192	47	26	0	0.724029	1.26422	1.14312	0.244326	0.116095	0	-3.17076	0.000262762	0.0044313	AT4G37770.1	ACS8	1-amino-cyclopropane-1-carboxylate synthase 8
Glyma.13G221900	2978	4444	3448	1792	1853	1411	6.03725	9.52795	9.58492	4.41333	3.98256	3.82315	-1.10322	2.34e-06	7.46e-05	AT2G22920.2	SCPL12	serine carboxypeptidase-like 12
Glyma.11G174100	439	322	432	1047	1156	504	2.75773	2.14185	3.72488	8.00307	7.70919	4.23778	1.1402	0.000509488	0.00770466	AT5G05580.1	FAD8	fatty acid desaturase 8
Glyma.06G081800	483	369	404	1616	2182	1246	1.53395	1.2391	1.76143	6.30145	7.44336	5.29593	1.99194	8.16e-17	1.9e-14	AT4G34440.1		Protein kinase superfamily protein
Glyma.19G133600	350	766	634	865	1645	1286	3.87413	8.97825	9.64325	11.653	19.3457	19.0695	1.09927	0.00276798	0.0312853	AT1G74670.1		Gibberellin-regulated family protein
Glyma.07G086400	2446	3471	2014	1170	1449	976	17.6607	26.5111	19.9436	10.2657	11.0867	9.41674	-1.12471	6.33e-07	2.33e-05	AT3G24520.1	AT-HSFC1,HSFC1	heat shock transcription factor C1
Glyma.17G090900	5988	7248	3843	2349	2144	1716	20.808	26.6328	18.3078	9.91793	7.89564	7.96912	-1.41783	2.37e-10	1.93e-08	AT1G60190.1		ARM repeat superfamily protein
Glyma.18G056500	109	124	72	346	609	485	1.82868	2.2064	1.66701	7.09014	10.891	10.9471	2.27421	2.06e-11	1.99e-09	AT5G01740.1		Nuclear transport factor 2 (NTF2) family protein
Glyma.16G123600	340	252	372	481	749	827	2.32709	1.81978	3.5092	3.99383	5.43889	7.59587	1.10364	0.00218375	0.0258471	AT4G19350.1	EMB3006	embryo defective 3006
Glyma.03G144400	604	1011	669	132	151	64	6.50421	11.5182	9.8879	1.72794	1.71511	0.921552	-2.74147	7.41e-15	1.33e-12	AT5G06760.1	LEA4-5	Late Embryogenesis Abundant 4-5
Glyma.11G177800	911	906	1433	1256	2555	4448	10.6514	11.1994	22.9621	17.8299	31.6656	69.5179	1.37263	0.00260751	0.0297491	AT3G45930.1		Histone superfamily protein
Glyma.05G211700	13556	13033	6298	3614	3332	1343	52.4688	53.3467	33.4175	16.9947	13.671	6.94737	-1.96791	1.04e-09	7.41e-08	AT3G61510.1	ACS1,AT-ACS1	ACC synthase 1
Glyma.09G040600	155783	231520	141480	80893	108321	56948	1310.88	2060.23	1632.23	827.052	966.202	640.667	-1.10873	1.88e-06	6.14e-05
Glyma.08G153700	7120	11108	8493	3240	4613	4277	82.9055	136.777	135.585	45.8348	56.9305	66.5796	-1.12503	1.49e-05	0.000377058
Glyma.13G359200	137	129	35	210	276	275	0.926302	1.0737	0.417008	1.98212	2.30605	2.19755	1.43783	0.00297282	0.0331116	AT1G52330.1		Late embryogenesis abundant (LEA) hydroxyproline-rich glycoprotein family
Glyma.17G120700	697	497	319	845	1152	1258	2.3394	1.76226	1.46415	3.44336	4.09647	5.64471	1.18085	0.000133469	0.00251642	AT4G13370.1		Plant protein of unknown function (DUF936)
Glyma.11G072500	336	407	197	849	1300	959	1.3783	1.76392	1.10544	4.22942	5.65112	5.25622	1.76496	3.4e-10	2.68e-08	AT1G75520.1	SRS5	SHI-related sequence 5
Glyma.08G025400	188	241	327	35	95	111	1.6924	2.28339	4.00498	0.377384	0.970979	1.31508	-1.65579	0.0023556	0.027426
Glyma.16G144100	40	57	48	3	11	0	0.333772	0.501723	0.545861	0.026935	0.097696	0	-3.49159	0.00131254	0.0170123
Glyma.13G053800	1718	2289	792	788	723	470	5.51148	7.76615	3.48412	3.0708	2.45734	2.01394	-1.22488	0.00017167	0.00311549	AT3G51550.1	FER	Malectin/receptor-like protein kinase family protein
Glyma.15G026300	287	142	121	71	60	14	0.748323	0.418401	0.415226	0.239767	0.173143	0.044565	-1.9215	0.00142416	0.0181888	AT1G55020.1	ATLOX1,LOX1	lipoxygenase 1
Glyma.08G245600	658	247	194	1323	1061	914	2.39738	0.952372	0.968309	5.86367	4.10246	4.45482	1.66307	2.21e-05	0.000526119	AT5G15870.1		glycosyl hydrolase family 81 protein
Glyma.15G062300	2684	3391	3172	5008	7798	8342	22.6481	30.2581	36.6964	51.354	69.7593	94.1247	1.21203	1.97e-05	0.000476187	AT2G19990.1	PR-1-LIKE	pathogenesis-related protein-1-like
Glyma.08G029400	1214	1563	1311	2902	4340	2908	8.27153	11.2608	12.2488	24.0292	31.3529	26.4977	1.30313	7.59e-09	4.54e-07	AT5G56840.1		myb-like transcription factor family protein
Glyma.10G277200	338	260	235	557	792	432	1.27582	1.03687	1.21765	2.55881	3.17464	2.18246	1.09397	6e-05	0.00126803	AT5G04310.1		Pectin lyase-like superfamily protein
Glyma.20G110500	352	344	468	1586	1537	1439	2.09829	2.1661	3.82275	11.4968	9.72047	11.4822	1.95907	1.28e-11	1.29e-09	AT1G55230.1		Family of unknown function (DUF716)
Glyma.13G095300	1276	1486	1402	570	897	594	9.03965	11.134	13.6196	4.90505	6.73435	5.62617	-1.02957	3.44e-05	0.000779256	AT4G25810.1	XTH23,XTR6	xyloglucan endotransglycosylase 6
Glyma.20G112900	1131	1389	713	382	386	174	4.56603	5.93129	3.94629	1.86982	1.6511	0.93953	-1.76827	2.71e-08	1.4e-06	AT2G39210.1		Major facilitator superfamily protein
Glyma.13G009100	919	1742	1119	413	589	434	7.77824	15.6665	13.0561	4.24284	5.28152	4.84385	-1.3926	3.34e-06	0.000101662	AT2G04240.1	XERICO	RING/U-box superfamily protein
Glyma.06G055500	601	1301	1147	506	544	466	6.35107	14.5553	16.6294	6.49796	6.09423	6.58455	-1.02396	0.00340319	0.0368789	AT2G06520.1	PSBX	photosystem II subunit X
Glyma.07G226567	6010	7227	6628	2116	3401	3441	66.8535	85.0088	101.074	28.5909	40.1029	51.1597	-1.13103	3.24e-05	0.00073972	AT1G13930.3
Glyma.10G245500	914	702	707	1904	2385	1758	2.65866	2.15951	2.81984	6.73228	7.35907	6.8419	1.39	1.36e-11	1.38e-09	AT4G14770.1	ATTCX2,TCX2	TESMIN/TSO1-like CXC 2
Glyma.12G225500	7018	10538	6282	3174	3511	1338	42.5823	67.6199	52.2629	23.3987	22.5828	10.8478	-1.58973	1.49e-07	6.31e-06	AT5G53870.1	AtENODL1,ENODL1	early nodulin-like protein 1
Glyma.06G155066	555	894	486	338	353	170	6.65247	11.3482	7.99685	4.93056	4.48573	2.72798	-1.16926	0.000497916	0.00756902
Glyma.10G222300	922	1129	714	403	523	395	11.8208	15.3036	12.548	6.28011	7.10687	6.77155	-1.04159	9.97e-06	0.000263697	AT4G09890.1		Protein of unknown function (DUF3511)
Glyma.04G250100	204	121	180	456	727	756	1.3348	0.837562	1.61366	3.62192	5.04357	6.61442	1.95995	9.71e-08	4.34e-06	AT1G44760.1		Adenine nucleotide alpha hydrolases-like superfamily protein
Glyma.17G069300	2218	2236	2079	703	849	563	16.0334	16.8678	19.9924	6.1961	6.44808	5.23368	-1.63206	6.84e-16	1.48e-13	AT2G23810.1	TET8	tetraspanin8
Glyma.11G176200	120	35	110	923	767	805	0.454788	0.138027	0.573244	4.2778	3.10008	4.10472	3.23597	4.21e-13	5.66e-11	AT2G29630.2	PY,THIC	thiaminC
Glyma.02G132500	271	437	395	28	38	0	2.09006	3.56865	4.18144	0.261389	0.310246	0	-4.18269	0.00175739	0.0216342	AT4G34410.1	RRTF1	redox responsive transcription factor 1
Glyma.07G186700	430	290	128	920	857	285	1.2853	0.910546	0.529519	3.34876	2.71115	1.13214	1.31332	0.00332027	0.0361419	AT4G21270.1	ATK1,KATA,KATAP	kinesin 1
Glyma.11G055100	446	579	256	38	48	12	2.97015	4.07445	2.3368	0.303517	0.336717	0.098068	-3.71093	1.86e-15	3.76e-13	AT4G36950.1	MAPKKK21	mitogen-activated protein kinase kinase kinase 21
Glyma.01G183300	8309	7179	5418	2106	1773	1558	18.4017	16.8142	16.4496	5.6657	4.16176	4.61159	-1.9049	2.09e-21	8.23e-19	AT5G66900.1		Disease resistance protein (CC-NBS-LRR class) family
Glyma.17G202200	981	874	1284	1660	2393	2383	7.83708	7.38047	14.0638	16.1198	20.2689	25.4662	1.02677	0.000927495	0.01285	AT2G24490.2	ATRPA2,ATRPA32A,ROR1,RPA2,RPA32A	replicon protein A2
Glyma.20G162200	379	433	447	745	1048	989	4.1999	5.08211	6.80546	10.0491	12.3386	14.6746	1.14922	6.76e-05	0.00140377
Glyma.14G097000	182	251	285	488	564	481	0.917544	1.34075	1.97674	2.99744	3.02417	3.25077	1.07587	0.00143346	0.0182916	AT2G26180.1	IQD6	IQ-domain 6
Glyma.07G239900	128	315	196	357	557	619	1.98427	5.18157	4.17164	6.74857	9.19697	12.8963	1.29222	0.00218505	0.0258555	AT1G22900.1		Disease resistance-responsive (dirigent-like protein) family protein
Glyma.09G031700	7669	6581	5748	2858	3338	3216	35.3579	32.0862	36.3304	16.0093	16.3126	19.8214	-1.05315	6.53e-08	3.05e-06	AT1G48040.1		Protein phosphatase 2C family protein
Glyma.06G113100	796	1429	1124	450	642	421	7.41269	14.0677	14.342	5.09177	6.33101	5.24152	-1.16485	0.000117214	0.00225477	AT4G08330.1
Glyma.19G251600	111	95	63	364	482	371	0.435477	0.396499	0.339522	1.7432	2.01431	1.95411	2.21339	1.83e-12	2.27e-10	AT2G46225.1	ABIL1	ABI-1-like 1
Glyma.19G011400	3000	3013	3644	911	1252	1128	26.394	28.0351	43.9528	9.73412	11.675	13.2637	-1.5596	3.1e-09	2.02e-07	AT4G10250.1	ATHSP22.0	HSP20-like chaperones superfamily protein
Glyma.17G177300	782	1472	1173	499	594	291	7.60448	15.1426	15.6434	5.89396	6.12648	3.77998	-1.34585	5e-05	0.00108169	AT5G66816.1
Glyma.05G011200	1235	1096	868	378	462	241	15.1929	14.2509	14.6264	5.63643	6.01769	3.95105	-1.56513	1.78e-10	1.47e-08
Glyma.02G009800	774	1241	652	263	518	184	5.08671	8.62854	5.87225	2.10034	3.60541	1.61735	-1.49155	2.97e-05	0.000688199	AT2G47190.1	ATMYB2,MYB2	myb domain protein 2
Glyma.13G024900	1104	823	969	377	423	473	19.2277	15.1474	23.139	7.96729	7.79485	10.994	-1.1583	4.73e-05	0.00102764	AT1G74040.1	IMS1,IPMS2,MAML-3	2-isopropylmalate synthase 1
Glyma.08G104400	10075	8766	6327	2967	3774	4185	41.9902	38.6353	36.1501	15.0222	16.6703	23.3158	-1.14457	1.47e-06	4.91e-05	AT1G67340.1		HCP-like superfamily protein with MYND-type zinc finger
Glyma.18G207900	274	258	387	1208	1733	1648	1.18952	1.18393	2.30302	6.37725	7.98686	9.57696	2.30396	1.54e-12	1.93e-10	AT3G51670.1		SEC14 cytosolic factor family protein / phosphoglyceride transfer family protein
Glyma.17G262300	2181	1802	1389	3826	5872	3727	15.6449	13.6698	13.6551	33.3471	44.6473	35.7389	1.33645	3.89e-11	3.59e-09	AT1G20930.1	CDKB2;2	cyclin-dependent kinase B2;2
Glyma.04G190400	3522	3604	1820	1397	1428	851	12.872	13.9297	9.11904	6.20166	5.52926	4.15746	-1.24941	8.21e-07	2.94e-05	AT2G31880.1	EVR,SOBIR1	Leucine-rich repeat protein kinase family protein
Glyma.02G213500	1055	1069	772	289	407	221	6.6331	7.10512	6.65416	2.20491	2.70737	1.8542	-1.65738	9.55e-12	9.95e-10	AT5G49700.1		Predicted AT-hook DNA-binding family protein
Glyma.01G164500	547	429	473	1899	2289	2001	1.82221	1.51381	2.16073	7.6983	8.0992	8.92914	2.10833	1.86e-20	6.92e-18	AT3G51290.2		Protein of unknown function (DUF630) ;Protein of unknown function (DUF632)
Glyma.15G111900	347	239	225	133	141	99	1.05489	0.768251	0.938897	0.488469	0.452238	0.400972	-1.10182	0.00106569	0.0143412	AT1G62360.1	BUM,BUM1,SHL,STM,WAM,WAM1	KNOX/ELK homeobox transcription factor
Glyma.01G110100	179	108	110	399	597	379	0.646949	0.413777	0.542148	1.7563	2.29487	1.83557	1.80324	2.28e-08	1.2e-06	AT5G01150.1		Protein of unknown function (DUF674)
Glyma.09G279000	6147	9097	7608	2629	3437	2877	52.453	82.0893	89.0035	27.2499	31.0889	32.8171	-1.35214	1.99e-08	1.07e-06	AT5G01750.2		Protein of unknown function (DUF567)
Glyma.19G216100	1617	950	1088	2782	3164	2190	5.4807	3.40379	5.05556	11.4587	11.37	9.92585	1.16522	1.06e-06	3.73e-05	AT4G02060.2	MCM7,PRL	Minichromosome maintenance (MCM2/3/5) family protein
Glyma.20G133200	19041	27338	15478	5344	6032	3573	103.059	156.475	114.859	35.14	34.6067	25.8508	-2.0384	2.34e-19	7.51e-17	AT1G27730.1	STZ,ZAT10	salt tolerance zinc finger
Glyma.12G191000	1565	748	833	2467	2561	1888	3.03388	1.53297	2.2123	5.81057	5.26353	4.89384	1.16644	2.94e-05	0.000681766	AT3G44050.1		P-loop containing nucleoside triphosphate hydrolases superfamily protein
Glyma.18G277600	172	224	284	81	137	80	1.43062	1.97376	3.24117	0.820668	1.20693	0.887415	-1.24352	0.00434794	0.0449827	AT4G25760.1	ATGDU2,GDU2	glutamine dumper 2
Glyma.12G184000	17	26	21	57	68	98	0.17406	0.283757	0.291357	0.710809	0.740801	1.34152	1.84672	0.00454401	0.0465366	AT2G27550.1	ATC	centroradialis
Glyma.15G083600	218	362	300	705	1089	489	1.06872	1.86501	1.98594	4.12512	5.55451	3.31846	1.33119	7.85e-05	0.00159722	AT2G38300.1		myb-like HTH transcriptional regulator family protein
Glyma.19G151400	2391	2342	3043	4290	7171	8423	18.874	19.5549	32.9415	41.1575	60.0234	88.916	1.36513	3.11e-05	0.000714478	AT1G54690.1	G-H2AX,GAMMA-H2AX,H2AXB,HTA3	gamma histone variant H2AX
Glyma.18G067500	3089	3069	1821	1364	1242	889	29.4742	30.9701	23.8204	15.8057	12.5608	11.3422	-1.15507	3.17e-07	1.24e-05	AT4G37300.1	MEE59	maternal effect embryo arrest 59
Glyma.11G077800	1622	2020	1539	647	825	535	8.28627	10.9092	10.774	4.01459	4.46691	3.64894	-1.36891	2.48e-10	2e-08	AT4G38660.1		Pathogenesis-related thaumatin superfamily protein
Glyma.19G045800	148	142	120	38	59	5	0.539262	0.44845	0.556418	0.154701	0.188396	0.025323	-2.08117	0.0028382	0.031889	AT5G38510.2		Rhomboid-related intramembrane serine protease family protein
Glyma.18G030700	483	519	407	3526	3298	1126	2.05284	2.33344	2.37088	18.2417	14.886	6.40812	2.46991	3.91e-13	5.3e-11	AT1G02800.1	ATCEL2,CEL2	cellulase 2
Glyma.04G212000	789	833	874	215	447	402	7.07828	7.90736	10.7526	2.3379	4.25048	4.82034	-1.22662	0.000310976	0.00509281	AT5G64530.1	ANAC104,XND1	xylem NAC domain 1
Glyma.18G000600	52	43	70	145	146	142	0.219259	0.191219	0.405541	0.749459	0.657652	0.805817	1.37935	0.00439993	0.04537	AT5G17230.2	PSY	PHYTOENE SYNTHASE
Glyma.04G182600	413	369	394	158	153	192	2.82645	2.72461	3.87869	1.3107	1.13324	1.84581	-1.19295	0.000420684	0.00655252	AT1G10586.2		basic helix-loop-helix (bHLH) DNA-binding superfamily protein
Glyma.10G196750	56	38	6	170	156	142	0.091453	0.065466	0.012532	0.342441	0.275428	0.313693	2.34081	0.000327459	0.0053129	AT1G53350.1		Disease resistance protein (CC-NBS-LRR class) family
Glyma.10G058800	156	211	121	440	342	276	0.556413	0.796739	0.590272	1.91569	1.30027	1.31987	1.14827	0.000745977	0.0106952	AT2G39210.1		Major facilitator superfamily protein
Glyma.02G244000	2124	1938	1663	913	649	426	11.7111	11.3018	12.5671	6.11333	3.7884	3.1406	-1.51679	4.25e-08	2.1e-06	AT5G37600.1	ATGLN1;1,ATGSR1,GLN1;1,GSR 1	glutamine synthase clone R1
Glyma.01G202200	1485	1677	897	379	517	466	12.4661	14.89	10.3216	3.85892	4.598	5.23078	-1.52363	5.74e-09	3.52e-07	AT2G45760.1	BAL,BAP2	BON association protein 2
Glyma.13G139300	1333	817	884	1836	2035	2171	6.46589	4.18737	5.87625	10.8162	10.4616	14.0781	1.03705	7.14e-05	0.00147385	AT3G53400.1
Glyma.06G235900	846	1058	593	1597	2032	1465	4.32916	5.72907	4.16153	9.93345	11.0275	10.0265	1.05708	2.37e-06	7.54e-05	AT5G53970.1		Tyrosine transaminase family protein
Glyma.06G033100	854	469	273	1458	1450	690	3.00176	1.74409	1.3142	6.23159	5.40548	3.24236	1.21361	0.000928738	0.0128632	AT1G75150.1
Glyma.07G025800	1799	2202	2352	3971	6283	5020	13.0249	16.8574	23.3501	34.932	48.2269	48.5966	1.25114	2.09e-06	6.71e-05	AT5G25190.1		Integrase-type DNA-binding superfamily protein
Glyma.09G054600	129	202	143	35	60	57	0.851546	1.40785	1.29218	0.275026	0.416235	0.496842	-1.61986	0.000748058	0.010718	AT5G35810.1		Ankyrin repeat family protein
Glyma.11G059100	247	322	194	90	87	62	1.40232	1.93134	1.50625	0.615926	0.520975	0.470324	-1.6522	6.47e-06	0.000181558	AT2G23640.1	RTNLB13	Reticulan like protein B13
Glyma.19G161300	610	448	570	1014	1086	1137	1.81901	1.41224	2.32814	3.67234	3.78918	4.53143	1.0093	0.000256494	0.00435083	AT3G54650.1	FBL17	RNI-like superfamily protein
Glyma.13G183600	71	129	118	24	16	0	0.167385	0.320252	0.379184	0.067689	0.038758	0	-3.07403	0.000966098	0.0132711	AT1G61120.1	GES,TPS04,TPS4	terpene synthase 04
Glyma.15G252000	423	570	328	118	148	151	6.92819	9.88643	7.37062	2.33374	2.5654	3.30695	-1.6164	1.03e-06	3.61e-05	AT1G78380.1	ATGSTU19,GST8,GSTU19	glutathione S-transferase TAU 19
Glyma.04G065800	352	442	203	643	694	704	2.53328	3.3696	2.00671	5.63413	5.30372	6.79105	1.09849	0.000283881	0.00472896	AT5G11160.1	APT5	adenine phosphoribosyltransferase 5
Glyma.10G140200	15	28	20	308	243	181	0.101123	0.205131	0.190053	2.62927	1.8111	1.70527	3.54237	4.61e-14	7.23e-12	AT4G01630.1	ATEXP17,ATEXPA17,ATHEXP ALPHA 1.13,EXPA17	expansin A17
Glyma.11G036700	33	12	43	133	130	169	0.114744	0.043602	0.205945	0.563696	0.484189	0.791587	2.28776	0.000247461	0.00421893	AT5G60900.1	RLK1	receptor-like protein kinase 1
Glyma.05G034700	434	807	515	273	297	178	3.07778	6.05543	5.00823	2.34687	2.22982	1.68053	-1.23768	0.000197715	0.00350677	AT1G10200.1	WLIM1	GATA type zinc finger transcription factor family protein
Glyma.09G013100	3933	1365	2136	1517	666	554	13.5554	4.97227	10.0896	6.35281	2.4321	2.5486	-1.40913	0.000965455	0.0132664	AT4G17220.1	ATMAP70-5,MAP70-5	microtubule-associated proteins 70-5
Glyma.15G016300	140	372	401	92	120	87	0.57425	1.62187	2.26608	0.457744	0.522522	0.480041	-1.66161	0.000760486	0.0108675	AT1G52230.1	PSAH-2,PSAH2,PSI-H	photosystem I subunit H2
Glyma.06G284700	167	105	119	301	369	334	1.41518	0.936355	1.38188	3.10045	3.30892	3.77645	1.38675	4.24e-05	0.000932927	AT3G58100.1	PDCB5	plasmodesmata callose-binding protein 5
Glyma.03G218900	1705	2170	1930	715	966	981	10.387	13.9846	16.1213	5.28876	6.23597	7.99144	-1.10739	3.4e-05	0.000771352	AT1G18290.1
Glyma.11G161900	14	35	16	114	163	81	0.307885	0.983494	0.469735	3.27674	4.3911	2.5522	2.45492	3.28e-05	0.000747414
Glyma.01G076200	23	20	14	78	101	61	0.156268	0.138548	0.124873	0.643044	0.725887	0.554481	2.08944	0.000386826	0.0061036	AT3G60520.1
Glyma.04G174600	287	350	298	65	59	55	1.98405	2.55861	2.82532	0.540143	0.426924	0.508102	-2.3709	3.8e-11	3.53e-09	AT2G47140.1		NAD(P)-binding Rossmann-fold superfamily protein
Glyma.03G201100	303	924	496	198	203	70	2.70782	8.74078	6.07917	2.14826	1.91911	0.836334	-1.90645	6.45e-05	0.00134656	AT2G35980.1	ATNHL10,NHL10,YLS9	Late embryogenesis abundant (LEA) hydroxyproline-rich glycoprotein family
Glyma.01G102900	173	112	82	168	383	495	1.17848	0.826304	0.682202	1.40705	2.7794	4.65421	1.59883	0.000869795	0.0121822	AT2G37770.2		NAD(P)-linked oxidoreductase superfamily protein
Glyma.15G211500	473	410	524	224	256	106	3.90058	3.57538	5.92496	2.24091	2.23752	1.16819	-1.31284	0.000322626	0.00524619	AT1G17860.1		Kunitz family trypsin and protease inhibitor protein
Glyma.06G295300	499	465	224	155	189	119	1.43472	1.41366	0.884011	0.540904	0.576043	0.455114	-1.31711	0.000113985	0.00219848	AT4G28140.1		Integrase-type DNA-binding superfamily protein
Glyma.05G019800	583	490	287	1087	1287	852	1.13394	1.00373	0.744424	2.5978	2.63628	2.18534	1.28317	3.94e-07	1.51e-05	AT1G74160.1
Glyma.04G040600	103	85	77	343	591	479	0.429587	0.3714	0.43858	1.73934	2.61706	2.67569	2.43546	3.03e-13	4.2e-11	AT2G25737.1		Sulfite exporter TauE/SafE family protein
Glyma.13G133200	1028	666	543	2138	2029	754	2.16592	1.48235	1.56647	5.47372	4.5318	2.12279	1.13726	0.0009631	0.0132424	AT2G37420.1		ATP binding microtubule motor family protein
Glyma.06G176900	171	183	161	345	380	355	0.753512	0.853252	0.974516	1.85097	1.77915	2.09754	1.08899	0.000269996	0.00452705	AT4G20360.1	ATRAB8D,ATRABE1B,RABE1b	RAB GTPase homolog E1B
Glyma.14G046000	43	22	53	137	234	147	0.127151	0.069834	0.218738	0.500423	0.748996	0.590875	2.0858	9.01e-05	0.00179044	AT3G05660.1	AtRLP33,RLP33	receptor like protein 33
Glyma.17G244700	267	397	206	73	142	135	2.64485	4.16576	2.79472	0.87283	1.48791	1.77843	-1.267	0.00242594	0.0280659	AT5G66815.1
Glyma.04G061500	9122	8865	5531	2644	3480	2343	40.2814	41.3964	33.4821	14.185	16.2855	13.8315	-1.44616	2.08e-14	3.49e-12	AT5G25110.1	CIPK25,SnRK3.25	CBL-interacting protein kinase 25
Glyma.05G188700	2148	2035	2219	4194	6551	5904	24.6019	24.6486	34.8459	58.3695	79.5424	90.4081	1.38494	3.33e-08	1.68e-06	AT5G10390.1		Histone superfamily protein
Glyma.05G123600	339	382	247	773	859	548	0.975662	1.1623	0.972506	2.70278	2.62094	2.10953	1.18674	1.64e-06	5.41e-05	AT2G34830.1	AtWRKY35,MEE24,WRKY35	WRKY DNA-binding protein 35
Glyma.18G081800	583	310	236	1018	1080	533	0.963068	0.541824	0.533534	2.04385	1.89221	1.17615	1.24729	0.000279312	0.00466175	AT5G55540.1	LOP1,TRN1	tornado 1
Glyma.13G037400	267	304	97	544	755	300	1.27071	1.52961	0.63109	3.14277	3.80614	1.90357	1.2864	0.00170245	0.0210663	AT3G49310.1		Major facilitator superfamily protein
Glyma.11G066400	1544	1053	678	472	362	164	7.13561	5.14611	4.29694	2.64795	1.77016	1.00908	-1.68757	4.78e-06	0.000138942	AT4G36670.1		Major facilitator superfamily protein
Glyma.10G266300	22244	30492	26072	8108	10551	11473	179.675	260.458	288.729	79.5664	90.3369	123.898	-1.36423	1.49e-07	6.32e-06	AT3G03280.1
Glyma.10G231200	5155	7263	6351	1427	1980	1460	35.6979	53.1827	59.3973	11.8519	14.4101	13.8076	-1.9568	1.53e-16	3.5e-14	AT4G25700.1	B1,BCH1,BETA-OHASE 1,chy1	beta-hydroxylase 1
Glyma.13G244000	143	315	157	375	622	582	1.33638	3.13231	2.01499	4.28222	6.19492	7.316	1.39588	0.000384455	0.00606838	AT1G11120.2
Glyma.12G152100	487	322	247	718	991	509	1.41019	0.984264	0.978799	2.52584	3.04143	1.97131	1.0844	0.000217442	0.00379766	AT1G53140.1	DRP5A	Dynamin related protein 5A
Glyma.19G227800	23225	36439	16500	3810	3083	1409	139.531	231.513	135.912	27.8107	19.6285	11.3127	-3.1847	2.25e-22	9.51e-20	AT1G56600.1	AtGolS2,GolS2	galactinol synthase 2
Glyma.17G214600	301	360	266	166	172	110	1.04425	1.39636	1.12307	0.740163	0.687157	0.453252	-1.0444	0.000998792	0.013596	AT5G38280.1	PR5K	PR5-like receptor kinase
Glyma.10G031800	2613	3473	2447	1072	1393	1137	16.2027	22.7728	20.8001	8.07117	9.15196	9.41963	-1.22629	1.48e-08	8.18e-07	AT5G43700.1	ATAUX2-11,IAA4	AUX/IAA transcriptional regulator family protein
Glyma.05G215700	4066	11299	5323	2481	2535	689	42.4885	124.875	76.2663	31.4942	28.077	9.61759	-1.89269	1.05e-05	0.000275998	AT5G41810.1
Glyma.03G088300	15	25	53	0	3	0	0.19615	0.34197	0.950352	0	0.028362	0	-5.14598	0.00074945	0.0107309
Glyma.02G217600	1521	1704	1269	847	903	375	8.36407	9.8992	9.44757	5.65769	5.23278	2.71689	-1.09806	0.000152459	0.00281724	AT5G64460.8		Phosphoglycerate mutase family protein
Glyma.07G142800	104	122	78	261	362	443	0.391093	0.486235	0.399196	1.19783	1.44849	2.23671	1.87103	1.07e-06	3.77e-05	AT2G37960.2
Glyma.16G189000	2575	3288	2259	1332	1335	701	9.55127	12.913	11.4635	6.00412	5.27507	3.46887	-1.27443	4.21e-07	1.6e-05	AT5G23850.1		Arabidopsis thaliana protein of unknown function (DUF821)
Glyma.01G020500	246	314	234	133	137	57	1.94783	2.6311	2.76616	1.28116	1.2655	0.599219	-1.30046	0.00120018	0.0157931	AT4G37940.1	AGL21	AGAMOUS-like 21
Glyma.09G189100	393	275	131	685	722	572	0.947036	0.699624	0.432685	2.00916	1.84596	1.84584	1.37787	5.09e-05	0.00109981	AT3G24495.1	ATMSH7,MSH6-2,MSH7	MUTS homolog 7
Glyma.20G232500	35	26	4	122	183	195	0.149827	0.124661	0.018656	0.677096	0.844569	1.13402	3.06429	2.94e-06	9.08e-05	AT1G20870.1		HSP20-like chaperones superfamily protein
Glyma.11G091400	7693	10393	12549	1945	2929	5824	102.39	146.278	228.99	31.4532	41.3175	103.633	-1.47387	0.000519	0.0078129	AT4G38580.1	ATFP6,FP6,HIPP26	farnesylated protein 6
Glyma.13G294200	4304	6419	6487	932	2221	2783	74.9515	118.224	154.906	19.7174	40.9976	64.7873	-1.51587	0.000139609	0.00261522	AT2G20562.1
Glyma.02G061100	72	89	120	24	30	8	0.403579	0.527708	0.917918	0.157327	0.171216	0.055437	-2.26662	0.000702628	0.0101504	AT3G50820.1	OEC33,PSBO-2,PSBO2	photosystem II subunit O-2
Glyma.17G217100	2078	1718	918	4026	3982	1508	5.61655	4.91079	3.40124	13.2235	11.4122	5.44862	1.02975	0.00197309	0.023845	AT2G25180.1	ARR12,RR12	response regulator 12
Glyma.13G274000	434	427	546	128	208	258	4.03406	4.19379	6.95686	1.44658	2.04526	3.20092	-1.22901	0.00218186	0.0258388	AT5G53940.1		Yippee family putative zinc-binding protein
Glyma.01G241500	1604	1496	802	493	604	231	7.03381	6.93479	4.81996	2.62297	2.80439	1.35255	-1.54685	1.51e-06	5.01e-05	AT1G17870.1	ATEGY3,EGY3	ethylene-dependent gravitropism-deficient and yellow-green-like 3
Glyma.09G039000	1132	877	689	1982	2214	1360	2.37833	1.95927	1.86398	5.08506	5.33354	3.59586	1.05915	1.19e-06	4.1e-05	AT3G58650.1
Glyma.18G249502	619	465	588	255	195	106	3.46335	2.75077	4.51463	1.72989	1.15709	0.788558	-1.61012	9.72e-06	0.000257591	AT2G44745.1		WRKY family transcription factor
Glyma.11G044200	647	582	692	1557	1971	2520	3.19186	3.04162	4.68925	9.33531	10.3017	16.4221	1.68317	4.45e-08	2.18e-06	AT1G50010.1	TUA2	tubulin alpha-2 chain
Glyma.02G098200	831	1099	1159	350	402	440	3.91613	5.4792	7.48946	2.00467	2.00689	2.77388	-1.36791	1.11e-05	0.000290652	AT1G25530.1		Transmembrane amino acid transporter family protein
Glyma.03G016100	308	404	239	45	87	52	2.61368	3.62431	2.77087	0.458182	0.782068	0.583321	-2.36029	7.42e-10	5.46e-08	AT2G45760.1	BAL,BAP2	BON association protein 2
Glyma.20G116700	303	339	253	110	136	114	3.23952	3.83498	3.70807	1.42485	1.54008	1.6324	-1.2914	4.64e-05	0.00100989	AT1G25400.1
Glyma.19G201000	3764	3426	2788	1731	1712	1199	10.721	10.2968	10.8723	5.92651	5.08468	4.5862	-1.08885	6.25e-09	3.8e-07	AT3G11760.1
Glyma.04G187600	1342	698	400	2898	2464	1994	2.20144	1.21033	0.899801	5.77907	4.28636	4.37442	1.66817	8.18e-07	2.94e-05	AT5G49160.1	DDM2,DMT01,DMT1,MET1,MET2,METI	methyltransferase 1
Glyma.10G112900	87	95	53	157	199	195	0.56409	0.656951	0.468316	1.24274	1.37869	1.70149	1.28371	0.00153695	0.0193351	AT1G49590.1		C2H2 and C2HC zinc fingers superfamily protein
Glyma.07G245400	188	222	241	79	111	70	1.47024	1.83411	2.57608	0.742727	0.915246	0.731771	-1.35254	0.000627825	0.00920698	AT3G16720.1	ATL2,TL2	TOXICOS EN LEVADURA 2
Glyma.10G198200	2236	2608	3120	130	286	174	16.2723	20.0748	31.1328	1.14828	2.20113	1.68404	-3.79819	3.16e-32	4.05e-29
Glyma.17G158100	86	78	66	230	233	200	0.350515	0.336545	0.366619	1.14236	1.0111	1.09266	1.55276	1.3e-05	0.000333139	AT4G37770.1	ACS8	1-amino-cyclopropane-1-carboxylate synthase 8
Glyma.18G013500	844	659	478	203	233	175	5.45279	4.50601	4.23612	1.58982	1.5934	1.51085	-1.66192	2.91e-10	2.33e-08	AT3G26380.1		Melibiase family protein
Glyma.06G047300	41	41	13	163	241	234	0.260234	0.275471	0.110384	1.26059	1.63502	1.99538	2.83049	1.85e-08	1e-06	AT1G58460.1
Glyma.06G318400	608	549	203	1126	1276	822	2.64251	2.52094	1.20969	5.94534	5.87879	4.77279	1.3046	8.68e-05	0.00173766	AT5G51460.2	ATTPPA	Haloacid dehalogenase-like hydrolase (HAD) superfamily protein
Glyma.10G025300	23	17	7	74	82	42	0.121086	0.090654	0.049559	0.480245	0.462297	0.297886	2.11549	0.00261556	0.0298331	AT3G63110.1	IPT5	isopentenyltransferase 3
Glyma.07G014900	0	1	0	42	51	3	0	1.9e-05	0	0.354379	0.373162	0.024668	6.40067	0.000381618	0.00603365
Glyma.20G085300	160	135	78	242	301	237	0.436379	0.389665	0.291806	0.805821	0.874357	0.867288	1.11203	0.00146849	0.0186622	AT2G33360.1		Protein of unknown function (DUF3527)
Glyma.08G182100	391	396	409	125	139	122	1.82158	1.93498	2.63109	0.68198	0.660012	0.730234	-1.62705	1.79e-07	7.41e-06	AT1G13110.1	CYP71B7	cytochrome P450, family 71 subfamily B, polypeptide 7
Glyma.07G078200	478	319	189	730	929	693	1.78487	1.24638	0.94691	3.27881	3.70054	3.39063	1.30883	1.62e-05	0.000406251	AT2G45720.2		ARM repeat superfamily protein
Glyma.09G270000	861	757	504	1800	2341	1363	2.1947	2.04163	1.76111	5.57792	6.32648	4.6451	1.39284	3.36e-10	2.66e-08	AT3G54220.1	SCR,SGR1	GRAS family transcription factor
Glyma.11G243000	8383	8740	4281	3204	3161	1842	25.4316	27.7226	17.2418	11.7744	10.2815	7.23465	-1.3491	1.2e-07	5.21e-06	AT1G12990.1		beta-1,4-N-acetylglucosaminyltransferase family protein
Glyma.13G347800	5326	2975	1849	15163	15727	13140	8.74954	5.16927	4.16417	30.2696	27.3906	28.8642	2.18742	2.11e-14	3.53e-12	AT1G55020.1	ATLOX1,LOX1	lipoxygenase 1
Glyma.20G119700	289	319	389	98	140	161	1.16052	1.35405	2.14463	0.478159	0.596004	0.865958	-1.31492	0.00109824	0.0147066	AT1G25390.1		Protein kinase superfamily protein
Glyma.01G168400	242	320	254	755	1243	1062	2.18884	3.06089	3.14527	8.30002	11.9244	12.8445	1.91976	4.19e-11	3.83e-09	AT1G80160.1		Lactoylglutathione lyase / glyoxalase I family protein
Glyma.11G097100	368	424	298	741	1089	664	2.64635	3.22723	2.94153	6.47993	8.31645	6.39331	1.19794	9.46e-07	3.34e-05	AT2G41990.1
Glyma.U031424	115	139	40	456	329	239	0.34315	0.438543	0.163318	1.65393	1.04017	0.953416	1.86846	3.8e-05	0.00085058	AT4G27290.1		S-locus lectin protein kinase family protein
Glyma.13G301900	131	217	90	21	25	20	1.79367	3.14345	1.68292	0.347402	0.349043	0.366857	-2.68653	4.44e-07	1.68e-05	AT4G10265.1		Wound-responsive family protein
Glyma.03G173300	17988	25979	23045	4936	8237	6801	164.974	251.968	289.773	55.0012	80.0754	83.3912	-1.75006	4.49e-11	4.08e-09	AT2G37430.1		C2H2 and C2HC zinc fingers superfamily protein
Glyma.14G056200	1647	1566	864	735	802	403	7.76053	6.83618	5.44047	3.91889	3.94012	2.17439	-1.05049	0.000154543	0.00285212	AT2G40340.1	AtERF48,DREB2C	Integrase-type DNA-binding superfamily protein
Glyma.10G256400	10645	16416	14426	4347	6528	6651	66.3567	108.214	123.287	32.9192	43.1305	55.4286	-1.23234	1.84e-05	0.000453637
Glyma.10G173400	462	335	347	740	853	735	2.04328	1.56305	2.10042	3.97243	3.99596	4.34545	1.0467	2.62e-05	0.000612588	AT4G00910.1		Aluminium activated malate transporter family protein
Glyma.11G121700	0	0	0	16	21	15	0	0	0	0.236183	0.241152	0.210048	6.56255	0.000813246	0.0115046	AT2G16060.1	AHB1,ARATH GLB1,ATGLB1,GLB1,HB1,NSHB1	hemoglobin 1
Glyma.05G163300	142	144	150	896	1558	1493	0.876891	0.941194	1.26491	6.7292	10.2164	12.3495	3.19202	3.36e-24	1.88e-21	AT1G29670.1		GDSL-like Lipase/Acylhydrolase superfamily protein
Glyma.17G127900	1644	2035	1247	488	621	624	8.44055	11.0519	8.7812	3.04259	3.37944	4.28272	-1.46071	6.59e-09	3.98e-07	AT5G50360.1
Glyma.07G006750	2509	1619	1407	4731	4509	2536	6.47546	4.0516	4.0474	13.843	12.1295	8.10177	1.10489	1.81e-05	0.00044759	AT1G55020.1	ATLOX1,LOX1	lipoxygenase 1
Glyma.13G102400	306	385	338	146	186	146	1.6846	2.24314	2.5545	0.973102	1.15079	1.07282	-1.10574	0.000489513	0.00745166	AT4G29850.1		Eukaryotic protein of unknown function (DUF872)
Glyma.05G023900	2896	2677	2654	814	1157	1287	20.4271	19.9681	25.6621	6.97657	8.64978	12.1372	-1.30491	1.28e-06	4.34e-05	AT3G25400.1
Glyma.06G136000	2451	4549	5124	776	1185	1923	22.527	44.2088	64.5674	8.65833	11.5363	23.6237	-1.62222	0.000121017	0.00231669	AT1G32920.1
Glyma.03G237300	431	163	190	82	52	44	1.20167	0.479809	0.723671	0.276357	0.151371	0.163891	-2.08925	2.16e-05	0.000517121	AT1G55020.1	ATLOX1,LOX1	lipoxygenase 1
Glyma.14G171500	24769	24866	18056	8576	12176	10540	110.704	117.526	110.642	46.5677	57.6853	62.9783	-1.08018	3.51e-08	1.76e-06	AT1G78080.1	RAP2.4	related to AP2 4
Glyma.15G202600	3975	6996	4453	1784	2439	1211	39.0343	72.6466	59.9496	21.2762	25.3875	15.8913	-1.52387	2.84e-08	1.46e-06	AT2G46490.1
Glyma.01G030300	7436	6957	4405	2078	2772	2167	54.9696	54.3916	44.6492	18.6646	21.7166	21.4178	-1.38287	2.22e-12	2.64e-10	AT1G70420.1		Protein of unknown function (DUF1645)
Glyma.19G156400	339	245	130	582	688	414	1.03348	0.792732	0.542566	2.17367	2.22165	1.68769	1.28139	0.000107515	0.00209031	AT5G19330.1	ARIA	ARM repeat protein interacting with ABF2
Glyma.08G102200	2550	1542	1289	4711	4551	3335	4.98578	3.13277	3.15179	10.8622	9.0937	8.09019	1.26485	1.86e-07	7.69e-06	AT1G27850.1
Glyma.08G030500	437	341	403	1407	1962	2048	3.41386	2.82055	4.31406	13.3653	16.2651	21.4169	2.21935	3.83e-15	7.21e-13	AT4G26220.1		S-adenosyl-L-methionine-dependent methyltransferases superfamily protein
Glyma.08G074700	3511	2581	1996	8721	8456	5082	9.17703	7.16118	7.14553	28.8112	24.0177	18.2764	1.48142	9.4e-11	8.11e-09	AT5G64570.1	ATBXL4,XYL4	beta-D-xylosidase 4
Glyma.10G176600	108	210	146	481	382	683	0.659826	1.35893	1.21828	3.57354	2.47574	5.58595	1.79555	2.03e-05	0.00049	AT4G35160.1		O-methyltransferase family protein
Glyma.14G087400	65	75	59	116	139	281	0.360631	0.443705	0.450689	0.785975	0.822981	2.108	1.5146	0.00442023	0.0455148	AT4G24220.1	AWI31,VEP1	NAD(P)-binding Rossmann-fold superfamily protein
Glyma.06G020800	2676	4428	2766	1182	1597	1208	11.6795	20.4402	16.5556	6.26494	7.38734	7.0465	-1.29488	2.08e-07	8.52e-06	AT1G76070.1
Glyma.04G136600	2824	2566	1931	461	599	527	32.1693	30.9135	30.1552	6.37629	7.22375	8.01642	-2.17017	2.08e-25	1.35e-22	AT5G42380.1	CML37,CML39	calmodulin like 37
Glyma.05G097300	915	878	863	2224	3691	2557	5.06307	5.13552	6.54516	14.9544	21.658	18.9263	1.66778	4.43e-13	5.93e-11	AT5G67260.1	CYCD3;2	CYCLIN D3;2
Glyma.12G197600	842	769	1032	1546	2351	3499	5.78887	5.5901	9.73327	12.9207	17.1454	32.1897	1.5154	4.13e-05	0.000912929	AT4G03210.1	XTH9	xyloglucan endotransglucosylase/hydrolase 9
Glyma.17G075300	1940	1991	1241	677	578	436	8.1364	8.82803	7.13635	3.44579	2.56601	2.44111	-1.5786	2.24e-11	2.15e-09	AT2G24270.4	ALDH11A3	aldehyde dehydrogenase 11A3
Glyma.13G285400	13498	15536	10260	2702	3289	1652	42.0489	52.0611	43.2932	10.491	11.0303	7.45885	-2.36401	3.5e-27	2.83e-24	AT1G50600.1	SCL5	scarecrow-like 5
Glyma.09G163900	460	728	439	100	115	61	3.79211	6.35388	4.96673	0.997565	1.00396	0.671766	-2.56148	5.08e-14	7.86e-12	AT1G17860.1		Kunitz family trypsin and protease inhibitor protein
Glyma.10G126051	28632	32983	30025	9268	15907	16910	506	616.419	727.484	198.992	297.986	399.527	-1.09764	9.8e-05	0.00192832
Glyma.15G049600	402	596	392	181	233	120	2.53904	3.98929	3.39948	1.38892	1.56128	1.0124	-1.39013	1.73e-05	0.000428495	AT1G25275.3
Glyma.17G147600	6903	4195	3897	134	129	82	50.8111	32.6544	39.3219	1.19155	1.00043	0.801742	-5.41892	3.51e-97	1.53e-92	AT4G17030.1	AT-EXPR,ATEXLB1,ATEXPR1,ATHEXP BETA 3.1,EXLB1,EXPR	expansin-like B1
Glyma.14G016300	71191	72985	39135	29164	32586	15379	178.812	193.925	147.695	88.9746	86.6402	56.4846	-1.23355	1.21e-06	4.14e-05	AT3G55980.1	ATSZF1,SZF1	salt-inducible zinc finger 1
Glyma.10G082800	7815	9559	6740	22347	27033	20572	35.7692	46.1722	41.177	126.709	131.282	124.532	1.55331	1.34e-18	3.74e-16	AT5G06510.2	NF-YA10	nuclear factor Y, subunit A10
Glyma.20G145100	5824	5278	3423	10680	10605	7796	21.3958	20.506	17.2414	47.675	41.3021	38.2929	1.03676	6.32e-08	2.96e-06	AT1G31690.1		Copper amine oxidase family protein
Glyma.12G087400	5303	6026	3679	2449	2831	1999	24.3933	29.3155	23.2049	13.6882	13.8025	12.295	-1.018	6.29e-08	2.94e-06	AT4G33790.1	CER4,FAR3,G7	Jojoba acyl CoA reductase-related male sterility protein
Glyma.08G189600	5369	3912	2717	15592	16268	11080	14.7358	11.3542	10.2227	51.9978	47.3317	40.6588	1.87564	3.79e-18	1.01e-15	AT1G55020.1	ATLOX1,LOX1	lipoxygenase 1
Glyma.13G112500	660	550	482	789	1012	1637	5.2366	4.63702	5.33704	7.63117	8.65729	17.4392	1.09952	0.00180564	0.0221345	AT5G20720.2	ATCPN21,CHCPN10,CPN10,CPN20,CPN21	chaperonin 20
Glyma.06G300100	553	787	633	155	187	187	3.5457	5.33987	5.56529	1.20732	1.27119	1.6003	-1.88086	1.05e-09	7.45e-08	AT2G31180.1	ATMYB14,MYB14,MYB14AT	myb domain protein 14
Glyma.19G113100	190	412	270	869	887	1101	1.10778	2.53925	2.15762	6.15724	5.4836	8.58532	1.74789	1.12e-06	3.9e-05	AT5G19790.1	RAP2.11	related to AP2 11
Glyma.04G020700	5628	7153	5568	2218	3126	2709	28.5256	38.3408	38.6926	13.6546	16.7945	18.3559	-1.17161	1.21e-07	5.23e-06	AT1G76070.1
Glyma.15G120400	976	1014	923	363	420	347	7.68443	8.43715	8.79497	3.12458	3.09386	3.21525	-1.35638	3.17e-09	2.06e-07	AT5G47710.1		Calcium-dependent lipid-binding (CaLB domain) family protein
Glyma.08G045300	903	1964	1507	274	487	359	8.10273	18.6355	18.5401	2.98069	4.63314	4.30555	-1.98158	1.75e-08	9.56e-07	AT1G24600.1
Glyma.12G154600	23	12	6	153	14	85	0.30908	0.17103	0.096621	2.49466	0.189478	1.52198	2.76321	0.0026969	0.0306407
Glyma.17G093900	8689	11832	10800	2626	3857	4196	76.3929	110.011	130.155	28.0353	35.9329	49.3141	-1.53421	6.04e-08	2.84e-06	AT3G48100.1	ARR5,ATRR2,IBC6,RR5	response regulator 5
Glyma.04G254800	1366	2085	855	643	797	577	5.11355	9.04683	4.24903	2.96373	3.06182	2.53668	-1.05206	0.000259437	0.0043894	AT1G22070.1	TGA3	TGA1A-related gene 3
Glyma.10G168900	92	59	28	568	700	248	0.783166	0.528001	0.321172	5.87129	6.31286	2.81413	3.10383	4.32e-12	4.9e-10	AT3G05950.1		RmlC-like cupins superfamily protein
Glyma.02G255400	12543	13382	6245	3740	4347	3097	37.1245	41.8863	25.3387	13.4479	13.6368	12.2554	-1.47699	2.67e-10	2.14e-08	AT2G40000.1	ATHSPRO2,HSPRO2	ortholog of sugar beet HS1 PRO-1 2
Glyma.05G227100	2618	2863	1764	982	1019	764	11.1687	12.9125	10.2965	5.09781	4.61279	4.36136	-1.3585	1.81e-11	1.77e-09	AT4G26080.1	ABI1,AtABI1	Protein phosphatase 2C family protein
Glyma.02G286600	648	492	369	1041	1123	1034	3.1714	2.54615	2.47301	6.18741	5.82804	6.76435	1.13143	2.25e-06	7.21e-05	AT5G41880.1	POLA3,POLA4	DNA primases;DNA primases
Glyma.03G116200	270	338	396	852	1070	675	1.23396	1.63362	2.47839	4.72994	5.18398	4.12256	1.33339	1.23e-05	0.000317778	AT4G01070.1	GT72B1,UGT72B1	UDP-Glycosyltransferase superfamily protein
Glyma.03G262200	1117	914	654	2085	2829	2143	4.48599	3.72064	3.6235	9.71596	11.5804	10.8138	1.42793	9.41e-12	9.82e-10	AT2G46870.1	NGA1	AP2/B3-like transcriptional factor family protein
Glyma.11G198300	12045	15074	10520	3918	4348	2877	51.1097	67.637	61.5359	20.1137	19.5541	16.3155	-1.74843	3.15e-20	1.08e-17	AT3G48990.1		AMP-dependent synthetase and ligase family protein
Glyma.13G031500	446	456	364	848	1306	835	1.91421	2.06946	2.14509	4.42813	5.95153	4.79939	1.24207	9.91e-08	4.41e-06	AT1G44110.1	CYCA1;1	Cyclin A1;1
Glyma.19G209900	3010	2434	2839	1250	1708	1170	36.6517	31.3447	47.4068	18.4888	22.0402	19.0378	-1.01585	5.16e-06	0.000148615	AT4G15800.1	RALFL33	ralf-like 33
Glyma.06G299900	425	535	347	161	145	18	2.90696	3.87346	3.25071	1.33532	1.05221	0.157005	-2.05567	0.000352523	0.00563571	AT2G31180.1	ATMYB14,MYB14,MYB14AT	myb domain protein 14
Glyma.13G185200	455	530	437	227	232	225	1.82417	2.2462	2.4005	1.10341	0.984032	1.20563	-1.03299	0.000243151	0.00416008	AT5G54390.1	AHL,ATAHL,HL	HAL2-like
Glyma.03G197300	1498	781	897	2444	2810	1959	3.541	1.95175	2.90689	7.01853	7.04024	6.18891	1.20159	3.89e-06	0.000116836	AT2G36200.1		P-loop containing nucleoside triphosphate hydrolases superfamily protein
Glyma.13G033900	536	656	414	294	267	134	2.19485	2.84403	2.32294	1.46494	1.15929	0.729719	-1.20497	0.000251708	0.00427962	AT1G66980.1	SNC4	suppressor of npr1-1 constitutive 4
Glyma.01G012100	121	57	29	0	0	0	0.466838	0.232982	0.151204	0	0	0	-8.46061	1.56e-08	8.6e-07	AT4G16070.1		Mono-/di-acylglycerol lipase, N-terminal;Lipase, class 3
Glyma.01G176500	72	57	15	419	622	627	2.46718	2.02494	1.50008	15.4203	21.5565	29.6264	3.6362	3.14e-15	5.96e-13
Glyma.U044201	362	553	625	256	273	216	2.6125	4.22444	6.18595	2.24317	2.08535	2.08452	-1.07659	0.0023744	0.0275799	AT3G05660.1	AtRLP33,RLP33	receptor like protein 33
Glyma.14G145700	264	376	173	92	159	34	1.20885	1.82697	1.08903	0.51237	0.772816	0.203003	-1.54284	0.0022743	0.0266845	AT5G25830.1	GATA12	GATA transcription factor 12
Glyma.01G216900	96	38	35	194	224	119	0.401873	0.167548	0.198022	0.997725	1.00526	0.669076	1.69917	0.000761488	0.0108783	AT1G12740.1	CYP87A2	cytochrome P450, family 87, subfamily A, polypeptide 2
Glyma.11G201900	222	115	73	267	277	503	0.558909	0.292898	0.239527	0.879536	0.722243	1.70808	1.48084	0.00208832	0.0249615	AT5G27680.1	RECQSIM	RECQ helicase SIM
Glyma.12G179050	0	0	0	12	31	25	0	0	0	0.125876	0.2512	0.249155	6.9572	0.000157569	0.00289974
Glyma.02G157300	37	53	45	289	433	184	0.307576	0.528448	0.464519	2.65503	3.5309	1.99895	2.70722	1.02e-10	8.81e-09	AT4G39250.1	ATRL1,RL1,RSM2	RAD-like 1
Glyma.10G234700	622	576	431	28	15	0	2.8546	2.79521	2.71128	0.154188	0.070475	0	-5.27484	1.63e-05	0.000406608	AT5G52400.1	CYP715A1	cytochrome P450, family 715, subfamily A, polypeptide 1
Glyma.10G290300	189	229	183	797	1446	875	0.787143	1.00739	1.04379	4.04044	6.3956	4.87875	2.36545	2.63e-17	6.48e-15	AT5G59790.1		Domain of unknown function (DUF966)
Glyma.08G202600	2457	3262	1803	1397	1255	616	13.8254	19.411	13.9132	9.55191	7.48246	4.63016	-1.19499	4.27e-05	0.00093818	AT1G52155.1
Glyma.18G296400	176	189	173	281	344	537	1.08746	1.21296	1.43719	2.02239	2.23577	4.39041	1.16766	0.00336784	0.0365594	AT5G38360.1		alpha/beta-Hydrolases superfamily protein
Glyma.03G171500	669	486	234	255	214	150	1.83109	1.40194	0.877674	0.850125	0.621414	0.542409	-1.10429	0.00321457	0.035264	AT3G53720.1	ATCHX20,CHX20	cation/H+ exchanger 20
Glyma.06G045700	497	563	609	229	292	245	2.72831	3.26725	4.58486	1.52829	1.69755	1.79807	-1.13131	0.000161429	0.00295793	AT5G43190.1		Galactose oxidase/kelch repeat superfamily protein
Glyma.02G128800	3215	3617	3065	1428	1853	1406	15.1174	17.9888	19.7575	8.15669	9.23348	8.83532	-1.07261	3.13e-08	1.6e-06	AT1G13480.1		Protein of unknown function (DUF1262)
Glyma.17G061100	1476	839	560	189	161	88	7.12712	4.28217	3.70115	1.10712	0.819424	0.567276	-2.67287	2.39e-13	3.37e-11	AT2G19070.1	SHT	spermidine hydroxycinnamoyl transferase
Glyma.20G129900	2325	3379	2198	1243	1472	932	18.707	28.7537	24.2391	12.1487	12.5537	10.0167	-1.11188	1.2e-06	4.13e-05	AT2G15220.1		Plant basic secretory protein (BSP) family protein
Glyma.10G228900	3319	3094	1413	1099	1135	325	7.37644	7.27647	4.31659	2.96153	2.67091	0.954841	-1.60396	3.17e-05	0.000725928	AT5G24080.1		Protein kinase superfamily protein
Glyma.07G106000	3081	3306	1581	920	792	635	15.3233	17.3838	10.7798	5.55781	4.1742	4.21635	-1.7096	4.89e-11	4.43e-09	AT5G37490.1		ARM repeat superfamily protein
Glyma.20G066100	19950	28963	16683	11075	12055	5799	91.7916	141.983	104.176	61.7639	58.748	35.9802	-1.18395	4.84e-06	0.000140469	AT5G42050.1		DCD (Development and Cell Death) domain protein
Glyma.02G040700	20515	25468	18296	7550	10034	10182	83.7339	109.926	102.383	37.44	43.4107	55.5591	-1.17497	2.53e-07	1.02e-05	AT2G22500.1	ATPUMP5,DIC1,UCP5	uncoupling protein 5
Glyma.11G043700	2964	4232	2771	684	611	484	13.0053	19.6356	16.6677	3.64593	2.83853	2.83942	-2.46698	1.22e-25	8.43e-23	AT4G37850.1		basic helix-loop-helix (bHLH) DNA-binding superfamily protein
Glyma.13G047300	11676	15828	13847	3677	4729	3764	67.4164	96.649	109.619	25.7922	28.9434	29.0545	-1.76686	1.96e-15	3.92e-13	AT3G25780.1	AOC3	allene oxide cyclase 3
Glyma.11G125500	2960	1929	1214	926	566	297	7.00219	4.82458	4.09186	2.69355	1.44477	0.91916	-1.73057	4.57e-06	0.000133973	AT2G43500.1		Plant regulator RWP-RK family protein
Glyma.09G184600	327	435	214	100	119	157	1.46884	2.08609	1.27188	0.49255	0.543878	0.993899	-1.29893	0.00110228	0.0147516	AT1G25440.1		B-box type zinc finger protein with CCT domain
Glyma.15G014000	6529	4454	2709	2055	1817	974	23.5459	16.9868	13.3949	9.00211	6.94457	4.69618	-1.46231	9.97e-07	3.51e-05	AT3G15990.1	SULTR3;4	sulfate transporter 3;4
Glyma.07G093800	259	271	103	442	515	368	1.27503	1.41211	0.690102	2.64349	2.69134	2.42135	1.1234	0.00140347	0.0179825	AT1G68390.1		Core-2/I-branching beta-1,6-N-acetylglucosaminyltransferase family protein
Glyma.02G228300	2443	2074	1235	723	784	360	13.6945	12.2939	9.49118	4.91845	4.65892	2.69163	-1.60676	2.02e-08	1.08e-06	AT2G30040.1	MAPKKK14	mitogen-activated protein kinase kinase kinase 14
Glyma.18G218700	322	374	150	645	1027	863	2.39424	2.94534	1.52948	5.84222	8.11673	8.59974	1.64558	6.81e-07	2.49e-05	AT3G05975.1		Late embryogenesis abundant (LEA) hydroxyproline-rich glycoprotein family
Glyma.09G149800	949	633	607	5081	6011	5536	5.07849	3.53767	4.76706	32.2085	33.2684	39.3363	2.96254	7.6e-41	2.21e-37	AT1G52540.1		Protein kinase superfamily protein
Glyma.10G147100	6066	8103	6917	2294	3305	3124	36.47	51.5134	57.0153	16.7516	21.0609	25.1059	-1.25998	5.07e-07	1.9e-05	AT1G56423.1
Glyma.03G112800	135	100	210	18	25	16	1.47592	1.15121	3.14254	0.237246	0.287981	0.219917	-2.97542	2.78e-07	1.11e-05	AT2G44840.1	ATERF13,EREBP,ERF13	ethylene-responsive element binding factor 13
Glyma.10G084000	299	184	207	756	945	754	0.950407	0.618657	0.903308	2.92768	3.19155	3.21302	1.85015	1.74e-11	1.71e-09	AT5G04870.1	ATCPK1,CPK1	calcium dependent protein kinase 1
Glyma.12G172700	176	114	97	258	405	264	0.824042	0.506008	0.376346	1.48513	2.01737	1.59907	1.2818	0.000221937	0.00385171	AT3G26700.1		Protein kinase superfamily protein
Glyma.09G231800	655	444	285	1124	1281	591	2.57362	1.84395	1.53612	5.37134	5.34018	3.10616	1.13509	0.000352273	0.00563379	AT1G70710.1	ATGH9B1,CEL1,GH9B1	glycosyl hydrolase 9B1
Glyma.12G221200	8371	13130	13311	3276	5300	5126	42.0541	69.7522	91.6808	19.9922	28.2233	34.4254	-1.35144	1.33e-05	0.00033994	AT3G15518.1
Glyma.11G239400	6182	11872	9439	3611	4921	5043	56.1439	114.031	117.539	39.8446	47.3723	61.2361	-1.00735	0.000972083	0.0133239	AT2G22170.1		Lipase/lipooxygenase, PLAT/LH2 family protein
Glyma.03G205000	829	642	355	1368	1627	1176	2.84261	2.32524	1.66693	5.69739	5.91527	5.38916	1.24225	2.65e-06	8.35e-05	AT3G54750.2
Glyma.01G185800	17821	20409	12194	4015	4711	3299	53.4389	64.7197	50.1324	14.6248	14.9726	13.223	-2.04152	2.58e-28	2.25e-25	AT4G36990.1	AT-HSFB1,ATHSF4,HSF4,HSFB1	heat shock factor 4
Glyma.01G187400	2891	1474	1376	4715	4389	3210	4.78543	2.58053	3.12126	9.4836	7.70237	7.10511	1.14036	3.02e-05	0.000696826	AT5G67100.1	ICU2	DNA-directed DNA polymerases
Glyma.09G199800	1171	1044	1122	3468	4126	2483	4.17935	3.94276	5.49336	15.0505	15.6199	11.8529	1.57758	3.27e-13	4.51e-11	AT5G10510.2	AIL6,PLT3	AINTEGUMENTA-like 6
Glyma.12G113800	3902	4690	5137	11266	16983	20397	25.8419	32.8484	46.6427	90.667	119.244	180.628	1.84167	2.52e-09	1.69e-07	AT4G02340.1		alpha/beta-Hydrolases superfamily protein
Glyma.19G219000	170	133	226	42	38	36	0.859204	0.709039	1.56578	0.257319	0.202266	0.241946	-2.20988	7.18e-06	0.000198564	AT1G48000.1	AtMYB112,MYB112	myb domain protein 112
Glyma.10G006850	71518	154623	101358	34918	52892	40529	861.188	1968.99	1673.35	510.873	675.13	652.458	-1.35142	4.39e-06	0.000129368
Glyma.04G018900	2397	1676	1633	3645	4524	4557	8.03575	5.94166	7.50549	14.8456	16.0767	20.4232	1.19748	2.84e-07	1.12e-05	AT4G35240.2		Protein of unknown function (DUF630 and DUF632)
Glyma.17G242701	402	289	173	115	113	25	5.06722	3.84768	2.97665	1.75296	1.50598	0.405475	-1.77283	0.000781265	0.011128	AT3G59440.1		Calcium-binding EF-hand family protein
Glyma.06G275900	592	1169	896	2978	4516	2197	3.52738	7.37165	7.32823	21.5788	28.5526	17.5183	1.82656	4.84e-09	3.03e-07	AT5G05340.1		Peroxidase superfamily protein
Glyma.02G200500	308	354	227	751	875	272	1.7217	2.09376	1.73659	5.1005	5.18496	2.02983	1.07149	0.00424262	0.0440917	AT2G36080.1		AP2/B3-like transcriptional factor family protein
Glyma.19G076800	561	554	575	100	52	171	2.57153	2.68518	3.61702	0.555247	0.251551	1.04362	-2.30152	1.61e-06	5.31e-05	AT5G40780.1	LHT1	lysine histidine transporter 1
Glyma.12G192600	480	441	360	106	122	151	4.13582	4.01863	4.25644	1.10312	1.11497	1.73467	-1.70533	3.67e-07	1.41e-05	AT5G42570.1		B-cell receptor-associated 31-like
Glyma.08G169300	640	489	420	1234	1102	911	2.15294	1.7386	1.93561	5.04749	4.11852	4.09948	1.09831	2.87e-06	8.9e-05	AT3G12900.1		2-oxoglutarate (2OG) and Fe(II)-dependent oxygenase superfamily protein
Glyma.10G010700	179	264	256	74	86	74	1.00587	1.56399	1.96857	0.503933	0.510673	0.549996	-1.58756	9.46e-05	0.00187045	AT1G02400.1	ATGA2OX4,ATGA2OX6,DTA1,GA2OX6	gibberellin 2-oxidase 6
Glyma.11G106900	4260	4852	3922	971	1144	713	22.0547	26.5643	27.8344	6.10429	6.27814	4.93192	-2.20785	1.71e-29	1.62e-26	AT2G17840.1	ERD7	Senescence/dehydration-associated protein-related
Glyma.04G191200	364	225	275	937	1070	486	0.90166	0.595323	0.866734	2.77434	2.8065	1.54859	1.50668	2.8e-06	8.73e-05	AT4G24790.1		AAA-type ATPase family protein
Glyma.04G139800	34	28	34	190	284	278	0.302336	0.260357	0.404073	2.05765	2.6768	3.30964	2.98578	6.98e-12	7.48e-10	AT1G65870.1		Disease resistance-responsive (dirigent-like protein) family protein
Glyma.15G228500	1703	3648	2276	957	1437	1177	19.5503	44.3079	35.8261	13.3523	17.4846	18.0602	-1.08539	0.00048569	0.00739863
Glyma.02G053466	39	30	35	0	0	0	0.314198	0.253079	0.391298	0	0	0	-7.54924	3.53e-06	0.000106792	AT5G17760.1		P-loop containing nucleoside triphosphate hydrolases superfamily protein
Glyma.17G177000	683	914	721	233	233	73	8.23391	11.6551	11.9041	3.41244	2.97202	1.16615	-2.14413	3.77e-08	1.88e-06	AT3G50610.1
Glyma.07G212800	563	403	330	1296	1339	1326	2.12554	1.61039	1.70333	5.95782	5.37214	6.71399	1.66151	1.25e-11	1.27e-09	AT2G15620.1	ATHNIR,NIR,NIR1	nitrite reductase 1
Glyma.20G155100	302	257	181	57	112	34	2.425	2.18169	1.98926	0.548684	0.947279	0.35821	-1.88878	2.64e-05	0.00061815	AT4G25470.1	ATCBF2,CBF2,DREB1C,FTQ4	C-repeat/DRE binding factor 2
Glyma.09G056600	525	508	433	152	219	261	3.84649	3.93501	4.34312	1.34645	1.69853	2.54859	-1.16814	0.00055903	0.008307	AT4G30180.1		sequence-specific DNA binding transcription factors;transcription regulators
Glyma.03G200200	240	251	328	1035	1700	1997	1.32245	1.46407	2.48304	6.94873	9.9583	14.7611	2.53857	1.25e-12	1.59e-10	AT2G36026.1		Ovate family protein
Glyma.19G144400	507	439	568	790	1441	1405	3.23576	2.95963	4.97366	6.12496	9.7572	11.9954	1.2671	0.000129938	0.00245834	AT2G42260.1	PYM,UVI4	uv-b-insensitive 4
Glyma.09G180700	124	48	157	20	37	23	0.707707	0.286113	1.22294	0.135379	0.219092	0.169343	-2.10288	0.00152112	0.0191968	AT3G18250.1		Putative membrane lipoprotein
Glyma.11G058100	3160	3427	2822	10077	12279	9586	21.0793	24.1715	25.8062	81.6703	86.8245	85.4861	1.77536	3.56e-25	2.25e-22	AT1G49570.1		Peroxidase superfamily protein
Glyma.01G137000	144	161	186	296	476	359	1.10806	1.30385	1.96202	2.7686	3.88251	3.68794	1.18487	0.000722311	0.0103935	AT3G60660.1
Glyma.10G089300	40	33	102	13	10	0	0.606065	0.521991	2.12947	0.237508	0.151506	0	-3.08518	0.00471731	0.0479624	AT1G51400.1		Photosystem II 5 kD protein
Glyma.10G046000	1468	1806	726	201	122	93	5.44226	7.08219	3.68872	0.902397	0.476061	0.457595	-3.20844	7.23e-19	2.15e-16	AT3G09520.1	ATEXO70H4,EXO70H4	exocyst subunit exo70 family protein H4
Glyma.08G284800	197	188	175	548	791	726	1.05305	1.06337	1.28636	3.5729	4.49712	5.21024	1.90373	2.84e-11	2.68e-09	AT5G05670.2		signal recognition particle binding
Glyma.02G302400	2692	3043	1543	1212	1267	825	10.8723	13.0093	8.51877	5.92864	5.5872	4.4851	-1.10505	4.29e-06	0.00012665	AT5G55970.1		RING/U-box superfamily protein
Glyma.06G177400	222	166	251	455	471	398	0.988883	0.781052	1.53881	2.46806	2.22887	2.37527	1.03854	0.00191831	0.0232672	AT4G24710.1		P-loop containing nucleoside triphosphate hydrolases superfamily protein
Glyma.17G219700	349	327	191	19	11	32	2.2424	2.22433	1.68083	0.147663	0.07255	0.274969	-3.69316	1.86e-12	2.3e-10	AT1G19210.1		Integrase-type DNA-binding superfamily protein
Glyma.08G275500	187	70	102	509	478	171	0.541894	0.212439	0.401974	1.78966	1.4861	0.660811	1.67685	0.000457876	0.00704413	AT2G22620.1		Rhamnogalacturonate lyase family protein
Glyma.12G035700	82	129	51	235	360	257	0.880705	1.46043	0.744798	3.06625	4.10825	3.69073	1.74012	1.71e-05	0.000424322	AT4G34760.1		SAUR-like auxin-responsive protein family
Glyma.06G041500	165	183	170	597	805	939	0.643833	0.750609	0.904708	2.82872	3.31668	4.87416	2.20869	8.31e-12	8.75e-10	AT2G25737.1		Sulfite exporter TauE/SafE family protein
Glyma.06G178600	522	579	443	192	225	226	2.53809	2.98376	2.95097	1.13311	1.16387	1.40927	-1.23028	1.3e-05	0.000333675	AT5G26660.1	ATMYB86,MYB86	myb domain protein 86
Glyma.12G186800	3638	4159	3013	1193	1550	965	16.8915	20.4195	19.1762	6.72685	7.62751	5.98678	-1.5395	8.48e-16	1.82e-13	AT2G27310.1		F-box family protein
Glyma.20G177000	288	258	200	486	616	645	1.38295	1.30907	1.14108	2.81212	3.05931	3.69848	1.27462	9.44e-06	0.000250839	AT1G34340.1		alpha/beta-Hydrolases superfamily protein
Glyma.06G138100	13574	11777	9652	4652	5167	4447	46.5302	42.4373	45.1699	19.1683	18.4089	20.1748	-1.2645	4.85e-14	7.54e-12	AT4G35580.2	NTL9	NAC transcription factor-like 9
Glyma.20G199600	392	356	334	169	201	119	2.06363	1.9822	2.40625	1.08081	1.11819	0.832536	-1.1519	0.000120784	0.00231323	AT4G13430.1	ATLEUC1,IIL1	isopropyl malate isomerase large subunit 1
Glyma.20G162800	1904	2301	1555	773	1007	742	9.65702	12.1837	10.6642	4.85259	5.39317	5.5761	-1.17339	1.1e-08	6.31e-07	AT5G52660.1		Homeodomain-like superfamily protein
Glyma.09G131100	7721	13678	10685	3147	5269	4682	98.131	183.843	186.194	48.5921	70.9796	79.5476	-1.28811	1.36e-05	0.000346848	AT1G01490.2		Heavy metal transport/detoxification superfamily protein
Glyma.09G236902	211	199	232	364	503	746	1.88042	1.87563	2.83808	3.94979	4.76177	8.90601	1.36972	0.000540049	0.00807664
Glyma.08G176300	10753	13333	7477	4118	5282	2659	36.8516	48.32	35.1327	17.1455	19.1863	12.1803	-1.38205	2.85e-09	1.88e-07	AT3G14440.1	ATNCED3,NCED3,SIS7,STO1	nine-cis-epoxycarotenoid dioxygenase 3
Glyma.04G205650	442	648	500	230	250	270	3.63856	5.64591	5.63964	2.2969	2.17783	2.96894	-1.05805	0.00078636	0.0111933
Glyma.06G004400	129	197	147	332	375	353	0.508549	0.820319	0.792379	1.59335	1.56917	1.86442	1.18282	0.000421532	0.00656105	AT4G38650.1		Glycosyl hydrolase family 10 protein
Glyma.10G045300	152	247	87	41	71	39	1.36902	2.3522	1.06722	0.44215	0.676367	0.462204	-1.65736	0.0011101	0.0148471	AT3G53600.1		C2H2-type zinc finger family protein
Glyma.02G024200	3958	4614	3156	1796	1437	1338	15.5545	19.1753	17.0016	8.57229	5.98477	7.02851	-1.32458	1.19e-09	8.41e-08	AT1G27100.1		Actin cross-linking protein
Glyma.05G226100	64	93	53	226	407	222	0.473122	0.731287	0.533792	2.03549	3.21009	2.20671	2.02522	2.54e-07	1.02e-05	AT3G16490.1	IQD26	IQ-domain 26
Glyma.16G175600	274	212	315	601	778	1257	1.35253	1.10654	2.13312	3.60669	4.07643	8.3095	1.75527	1.29e-05	0.00033283	AT3G16520.3	UGT88A1	UDP-glucosyl transferase 88A1
Glyma.06G142000	1767	2169	1531	1004	1076	581	10.3359	13.4174	12.2737	7.13413	6.67089	4.54079	-1.04267	1.57e-05	0.000394632	AT3G56400.1	ATWRKY70,WRKY70	WRKY DNA-binding protein 70
Glyma.02G268000	183	172	136	60	97	25	1.20466	1.19613	1.22699	0.478111	0.673688	0.213334	-1.47148	0.00355176	0.0382136	AT1G05010.1	ACO4,EAT1,EFE	ethylene-forming enzyme
Glyma.03G109100	642	341	283	109	212	143	4.8498	2.71899	2.93054	0.997927	1.69724	1.44016	-1.41139	0.000232391	0.00400277	AT2G44745.1		WRKY family transcription factor
Glyma.15G073000	815	665	842	195	214	203	3.63503	3.14037	5.15548	1.05102	1.00621	1.3101	-1.92005	5.49e-11	4.86e-09	AT4G04955.1	ALN,ATALN	allantoinase
Glyma.05G065800	6614	3868	4410	4	0	0	50.7137	31.3638	46.3593	0.037266	0	0	-11.844	4.08e-53	2.54e-49	AT4G17030.1	AT-EXPR,ATEXLB1,ATEXPR1,ATHEXP BETA 3.1,EXLB1,EXPR	expansin-like B1
Glyma.04G208300	8866	9501	6417	2921	4123	2876	47.8345	54.2052	47.4628	19.1458	23.5752	20.7401	-1.30152	8.96e-13	1.16e-10	AT1G01720.1	ANAC002,ATAF1	NAC (No Apical Meristem) domain transcriptional regulator superfamily protein
Glyma.06G136200	5944	6162	5613	1990	2138	1954	23.1016	25.3241	29.9066	9.39631	8.80781	10.1535	-1.52577	2.56e-15	4.94e-13	AT1G64720.1	CP5	Polyketide cyclase/dehydrase and lipid transport superfamily protein
Glyma.18G213200	2719	4120	2875	1133	1560	806	19.801	31.7352	28.7147	10.0286	12.0459	7.848	-1.49069	4.1e-09	2.6e-07	AT3G56400.1	ATWRKY70,WRKY70	WRKY DNA-binding protein 70
Glyma.11G214500	34831	30921	17105	10700	10447	7226	172.127	161.59	115.887	64.2427	54.7224	47.7395	-1.50268	2.67e-11	2.54e-09	AT1G66160.1	ATCMPG1,CMPG1	CYS, MET, PRO, and GLY protein 1
Glyma.18G062000	159	207	172	390	544	271	0.895494	1.23415	1.32777	2.68034	3.26199	2.04402	1.13753	0.00049846	0.00757465	AT5G05580.1	FAD8	fatty acid desaturase 8
Glyma.02G028900	262	284	187	1240	1991	1749	2.55874	2.93208	2.49455	14.7261	20.6281	22.8465	2.80135	2.49e-26	1.81e-23	AT1G70170.1	MMP	matrix metalloproteinase
Glyma.20G091300	23219	29884	21739	6203	9291	7893	296.91	404.11	381.112	96.3664	125.935	134.933	-1.65826	5.67e-14	8.74e-12	AT3G05890.1	RCI2B	Low temperature and salt responsive protein family
Glyma.02G051900	417	481	313	1393	2153	1787	1.63914	1.92666	1.68745	6.63748	8.84487	8.99495	2.16981	8.69e-19	2.56e-16	AT5G66350.1	SHI	Lateral root primordium (LRP) protein-related
Glyma.07G067200	58	48	24	0	8	0	0.277075	0.242616	0.153686	0	0.041068	0	-4.10911	0.00220222	0.0260164	AT2G22590.1		UDP-Glycosyltransferase superfamily protein
Glyma.17G105600	2605	5271	3759	915	1394	956	29.5942	63.3373	58.545	12.6313	16.7789	14.5132	-1.84578	5.19e-10	3.93e-08
Glyma.17G162100	676	794	670	163	198	226	5.32782	6.61712	7.23065	1.55526	1.65051	2.37816	-1.8338	1.43e-09	9.96e-08	AT4G13480.1	AtMYB79,MYB79	myb domain protein 79
Glyma.09G049300	205	172	169	56	47	10	0.950178	0.841814	1.07255	0.314877	0.23004	0.05998	-2.31107	7.14e-05	0.00147385	AT4G37340.1	CYP81D3	cytochrome P450, family 81, subfamily D, polypeptide 3
Glyma.13G087200	3508	1844	2337	1135	1082	949	9.47657	5.26692	8.65423	3.72401	3.09727	3.42506	-1.25488	2.74e-06	8.6e-05	AT1G22150.1	SULTR1;3	sulfate transporter 1;3
Glyma.01G183200	159	306	218	52	55	14	0.642008	1.30864	1.20589	0.254686	0.234544	0.075054	-2.54755	2.83e-06	8.8e-05	AT2G23640.1	RTNLB13	Reticulan like protein B13
Glyma.10G239400	511	571	584	120	147	104	4.05412	4.79025	6.34873	1.14998	1.23427	1.10274	-2.18022	3.6e-13	4.89e-11	AT5G51990.1	CBF4,DREB1D	C-repeat-binding factor 4
Glyma.18G042400	175	161	124	930	1229	1073	0.692448	0.674407	0.672483	4.47893	5.16544	5.68397	2.84529	1.26e-30	1.34e-27	AT5G55490.1	ATGEX1,GEX1	gamete expressed protein 1
Glyma.19G095400	1744	1722	1334	448	471	509	7.32465	7.6519	7.68461	2.28632	2.09338	2.85408	-1.70568	1.81e-13	2.6e-11	AT3G01990.1	ACR6	ACT domain repeat 6
Glyma.05G199300	606	677	603	133	220	249	5.84494	6.90555	7.96996	1.55731	2.248	3.20763	-1.6157	3.17e-06	9.71e-05	AT5G07330.1
Glyma.01G155300	5518	2632	2158	8975	6654	6108	10.7068	5.30087	5.63406	21.2524	13.5633	15.6599	1.14333	0.000210235	0.00368772	AT5G65930.2	KCBP,PKCBP,ZWI	kinesin-like calmodulin-binding protein (ZWICHEL)
Glyma.19G071600	367	175	240	725	741	340	1.21317	0.609262	1.08795	2.91185	2.59561	1.50311	1.19408	0.00131004	0.0169868	AT3G27120.1		P-loop containing nucleoside triphosphate hydrolases superfamily protein
Glyma.12G115600	79	41	76	1181	1597	1685	0.571747	0.31353	0.75413	10.4696	12.3506	16.4315	4.52233	7.47e-38	1.68e-34	AT5G53870.1	AtENODL1,ENODL1	early nodulin-like protein 1
Glyma.08G120402	733	543	221	227	240	203	2.45186	1.92192	1.0106	0.921034	0.850709	0.906001	-1.07904	0.00448327	0.0460443	AT1G60500.1	DRP4C	Dynamin related protein 4C
Glyma.05G229600	36	14	26	372	384	370	0.06403	0.025125	0.062704	0.815431	0.734222	0.892017	3.91306	1.02e-19	3.41e-17	AT3G06880.2		Transducin/WD40 repeat-like superfamily protein
Glyma.19G134600	884	858	728	334	390	254	4.42587	4.5462	4.99665	2.03394	2.0693	1.6994	-1.33276	5.36e-09	3.32e-07	AT5G03990.1
Glyma.03G106000	79	144	68	4	0	0	0.495296	0.964178	0.585195	0.026566	0	0	-6.14757	1.05e-08	6.11e-07	AT4G36950.1	MAPKKK21	mitogen-activated protein kinase kinase kinase 21
Glyma.08G136700	661	542	231	1211	1058	612	2.85101	2.47456	1.36249	6.35	4.84218	3.52892	1.05846	0.00239209	0.0277337	AT5G10190.1		Major facilitator superfamily protein
Glyma.08G062000	36	40	37	205	240	293	0.229233	0.26773	0.316036	1.58635	1.62102	2.49994	2.74448	1.7e-10	1.41e-08	AT1G61720.1	BAN	NAD(P)-binding Rossmann-fold superfamily protein
Glyma.19G126400	8129	8662	6173	2888	4072	2903	43.0605	48.5216	44.8328	18.5842	22.8634	20.553	-1.20204	2.01e-11	1.96e-09	AT5G07050.1		nodulin MtN21 /EamA-like transporter family protein
Glyma.06G058400	187	199	192	15	15	0	1.14435	1.28716	1.61531	0.109273	0.093857	0	-4.33834	2.37e-09	1.59e-07	AT1G74930.1	ORA47	Integrase-type DNA-binding superfamily protein
Glyma.04G052000	2569	2382	2345	981	1203	1154	10.8512	10.6375	13.5781	5.03114	5.38459	6.5123	-1.10823	6.11e-07	2.26e-05	AT2G26150.1	ATHSFA2,HSFA2	heat shock transcription factor A2
Glyma.02G294100	12622	17515	13529	6015	8531	6734	37.9005	55.6205	55.6978	21.9449	27.1551	27.032	-1.03075	3.04e-06	9.34e-05	AT3G20310.1	ATERF-7,ATERF7,ERF7	ethylene response factor 7
Glyma.18G009900	239	186	156	430	588	619	1.38713	1.14387	1.24256	3.04157	3.62603	4.81668	1.5434	8.11e-07	2.92e-05	AT3G25980.1	MAD2	DNA-binding HORMA family protein
Glyma.02G202500	378	394	261	196	177	46	1.61996	1.78341	1.53267	1.01614	0.80407	0.262987	-1.32087	0.00489415	0.0492781	AT2G24270.2	ALDH11A3	aldehyde dehydrogenase 11A3
Glyma.11G216000	582	592	616	1375	2159	1127	2.51007	2.69945	3.6417	7.20438	9.87157	6.4988	1.34837	1.62e-07	6.79e-06	AT1G66250.1		O-Glycosyl hydrolases family 17 protein
Glyma.01G028300	401	434	342	149	224	199	2.58134	2.94513	3.00345	1.16139	1.53307	1.60045	-1.01685	0.000985859	0.0134756	AT1G23380.1	KNAT6,KNAT6L,KNAT6S	KNOTTED1-like homeobox gene 6
Glyma.02G265300	2237	2538	3328	3857	6131	7804	23.6072	28.3262	48.15	49.4598	68.5893	110.116	1.14326	0.00103209	0.0139665
Glyma.07G266500	25676	23730	15195	3969	3982	2879	73.6303	73.1033	60.5303	14.4052	12.3734	12.298	-2.5423	6.25e-41	1.95e-37	AT4G17230.1	SCL13	SCARECROW-like 13
Glyma.04G234400	5049	4728	2796	2091	2565	1319	16.049	14.4229	11.6897	8.65256	9.12761	6.71749	-1.05663	7.18e-06	0.000198564	AT2G46550.2
Glyma.19G200200	2851	2225	1374	492	576	891	13.6948	11.3041	9.04792	2.86979	2.92837	5.71915	-1.61862	1.48e-06	4.93e-05	AT3G52450.1	PUB22	plant U-box 22
Glyma.01G135200	484	437	358	241	147	79	2.05861	1.96569	2.08311	1.24183	0.660629	0.446181	-1.4475	0.000326972	0.00530697	AT4G31940.1	CYP82C4	cytochrome P450, family 82, subfamily C, polypeptide 4
Glyma.13G317700	2301	2409	1492	4402	5351	5950	8.4784	9.3854	7.53562	19.71	20.903	29.3151	1.40167	5.82e-09	3.57e-07	AT4G33790.1	CER4,FAR3,G7	Jojoba acyl CoA reductase-related male sterility protein
Glyma.12G178000	328	444	257	912	1132	763	1.92538	2.75667	2.06879	6.51207	7.04988	5.99285	1.46621	6.2e-09	3.78e-07	AT2G36870.1	XTH32	xyloglucan endotransglucosylase/hydrolase 32
Glyma.04G043500	57	20	9	107	155	65	0.2862	0.106274	0.055631	0.658659	0.829195	0.436337	1.98076	0.00450407	0.0462093	AT5G43080.1	CYCA3;1	Cyclin A3;1
Glyma.01G104600	384	141	218	529	529	632	1.0223	0.397258	0.794795	1.71183	1.49331	2.25087	1.23997	0.00168315	0.0208733	AT3G56870.1
Glyma.05G160200	23	26	44	154	199	162	0.172444	0.209237	0.464103	1.44302	1.62092	1.66293	2.43009	2.76e-06	8.65e-05
Glyma.15G019100	4932	13308	9612	3634	5511	3952	52.3157	149.285	139.796	46.8358	61.9663	56.0362	-1.10824	0.00122815	0.0160809	AT1G52140.1
Glyma.03G058300	140	82	138	357	384	344	0.631115	0.405257	0.762951	1.95179	1.86096	1.71604	1.58933	2.22e-05	0.000528869	AT3G51860.1	ATCAX3,ATHCX1,CAX1-LIKE,CAX3	cation exchanger 3
Glyma.11G017100	4870	5978	4246	2017	2344	2045	24.6686	31.9243	29.2274	12.2999	12.4716	13.6891	-1.21081	4.87e-10	3.72e-08	AT4G10960.1	UGE5	UDP-D-glucose/UDP-D-galactose 4-epimerase 5
Glyma.03G041000	488	593	451	204	240	170	4.40677	5.66904	5.58267	2.23421	2.29766	2.05151	-1.31214	1.1e-06	3.83e-05	AT5G01750.2		Protein of unknown function (DUF567)
Glyma.13G032700	2036	2462	1618	706	855	587	8.08403	10.3422	8.8072	3.40735	3.59668	3.11616	-1.49376	2.87e-13	4e-11	AT1G66910.1		Protein kinase superfamily protein
Glyma.06G283300	739	651	340	1682	2242	1487	4.3162	4.02334	2.71899	11.9434	13.8877	11.6167	1.68689	3.56e-11	3.32e-09	AT1G68810.1		basic helix-loop-helix (bHLH) DNA-binding superfamily protein
Glyma.03G256700	1158	1951	1273	433	608	337	5.85518	10.4311	8.82008	2.6595	3.25518	2.27406	-1.68088	2.4e-09	1.61e-07	AT5G24110.1	ATWRKY30,WRKY30	WRKY DNA-binding protein 30
Glyma.08G145500	522	446	203	125	104	153	6.126	5.52937	3.25379	1.78128	1.29269	2.38825	-1.51132	0.000225952	0.00391183
Glyma.08G147900	648	648	652	1862	2195	1465	2.77828	2.93679	3.83497	9.70478	9.98081	8.39935	1.49305	5.86e-12	6.47e-10	AT5G09760.1		Plant invertase/pectin methylesterase inhibitor superfamily
Glyma.06G000600	584	667	710	1033	1397	1578	3.12432	3.77563	5.20564	6.71588	7.92657	11.2891	1.04759	0.00054609	0.00813411	AT1G20610.1	CYCB2;3	Cyclin B2;3
Glyma.03G149267	61	80	69	221	285	116	0.656648	0.918579	1.01629	2.91441	3.27847	1.68509	1.52834	0.000471703	0.00721327
Glyma.19G117200	1993	1455	870	738	797	513	6.31221	4.87261	3.77818	2.83849	2.67409	2.17275	-1.03382	0.000123031	0.00235009	AT5G17850.1		Sodium/calcium exchanger family protein
Glyma.18G218500	314	400	396	731	894	674	1.40306	1.89217	2.42782	3.97375	4.2444	4.03144	1.03831	0.000161289	0.00295695	AT5G24910.1	CYP714A1	cytochrome P450, family 714, subfamily A, polypeptide 1
Glyma.19G188000	85	109	145	401	635	99	0.984938	1.33104	2.3093	5.66512	7.82888	1.54076	1.62324	0.00363438	0.0389489
Glyma.03G016400	2428	2827	1994	335	314	196	23.5696	29.0199	26.5332	3.94729	3.22518	2.53762	-3.09209	9.52e-40	2.6e-36	AT2G45760.1	BAL,BAP2	BON association protein 2
Glyma.03G104700	289	207	124	718	788	496	1.34058	1.01461	0.784436	4.04652	3.87443	3.07927	1.73057	1.9e-08	1.02e-06	AT4G01070.1	GT72B1,UGT72B1	UDP-Glycosyltransferase superfamily protein
Glyma.06G106700	6773	9574	6968	1441	2209	2135	90.1435	134.754	127.151	23.2969	31.1615	37.9748	-1.98509	2.35e-14	3.9e-12	AT4G08570.1		Heavy metal transport/detoxification superfamily protein
Glyma.09G071600	7450	12961	7886	3513	4372	1839	43.3676	82.0176	64.8078	25.3432	27.5483	14.7591	-1.5641	9.01e-08	4.06e-06	AT1G19180.1	JAZ1,TIFY10A	jasmonate-zim-domain protein 1
Glyma.09G190600	1231	1702	1004	564	587	370	8.45392	12.364	9.4498	4.70289	4.27505	3.39576	-1.35828	8e-08	3.64e-06	AT3G24520.1	AT-HSFC1,HSFC1	heat shock transcription factor C1
Glyma.01G090200	85	73	68	199	239	213	0.325893	0.297369	0.35609	0.931002	0.975603	1.09603	1.55011	2.31e-05	0.000547844	AT3G25670.1		Leucine-rich repeat (LRR) family protein
Glyma.10G198700	1267	417	109	5546	3771	2467	2.60023	0.904329	0.304393	13.8295	8.20338	6.76975	2.8304	0.000839769	0.0118223	AT1G63300.1		Myosin heavy chain-related protein
Glyma.06G124700	671	760	609	250	252	200	2.37715	2.89197	2.97035	1.09559	0.955451	0.965172	-1.52556	1.09e-09	7.76e-08	AT4G23740.1		Leucine-rich repeat protein kinase family protein
Glyma.08G125100	4628	5117	2605	1860	2024	1390	21.5712	25.2215	16.6446	10.5298	9.99728	8.6625	-1.18947	1.36e-07	5.8e-06	AT5G36110.1	CYP716A1	cytochrome P450, family 716, subfamily A, polypeptide 1
Glyma.03G227600	988	799	422	1989	1989	920	4.13585	3.53587	2.41704	10.1139	8.82409	5.14757	1.17592	0.000200541	0.00354075	AT5G26670.1		Pectinacetylesterase family protein
Glyma.09G094900	1717	2260	1409	669	997	545	9.27345	12.9098	10.4287	4.38642	5.7078	3.93382	-1.28464	1.1e-07	4.83e-06	AT2G46490.1
Glyma.08G011300	5	6	0	48	63	13	0.026277	0.035524	0	0.321441	0.369141	0.094213	3.52586	0.0026073	0.0297491	AT5G13080.1	ATWRKY75,WRKY75	WRKY DNA-binding protein 75
Glyma.03G204100	198	85	114	28	61	9	0.651106	0.294893	0.51429	0.110216	0.207384	0.035872	-2.08099	0.00198365	0.0239134	AT3G10660.1	ATCPK2,CPK2	calmodulin-domain protein kinase cdpk isoform 2
Glyma.05G184300	11	25	6	48	76	107	0.125156	0.293451	0.092638	0.664235	0.927691	1.63281	2.56217	0.000793228	0.0112616	AT5G64820.1
Glyma.01G061000	157	185	121	531	726	600	1.14036	1.42032	1.20749	4.69587	5.60475	5.83474	2.03299	2.56e-13	3.59e-11
Glyma.02G003800	335	211	267	738	902	864	1.04175	0.691972	1.13692	2.79176	2.97786	3.59552	1.64443	2.01e-08	1.08e-06	AT4G14310.1		Transducin/WD40 repeat-like superfamily protein
Glyma.02G233300	292	397	250	722	1050	651	1.0149	1.46346	1.19337	3.05737	3.87799	3.03262	1.37353	2.14e-07	8.7e-06	AT2G40435.1
Glyma.16G056750	8	16	18	70	57	56	0.043582	0.091435	0.133126	0.467778	0.333015	0.407669	2.10777	0.00379692	0.0403144	AT5G56310.1		Pentatricopeptide repeat (PPR) superfamily protein
Glyma.07G089700	1048	1110	598	2929	4070	2371	4.88213	5.46672	3.81487	16.5765	20.0956	14.7663	1.78869	1.03e-14	1.77e-12	AT3G26330.1	CYP71B37	cytochrome P450, family 71, subfamily B, polypeptide 37
Glyma.06G290000	9875	20018	10182	6578	8539	3725	65.3057	140.001	92.3215	52.8499	59.8607	32.9318	-1.10269	0.000346018	0.00555968	AT5G44210.1	ATERF-9,ATERF9,ERF9	erf domain protein 9
Glyma.11G113300	1678	881	1011	2874	3180	2845	4.94715	2.74515	4.08489	10.2958	9.93669	11.215	1.35277	2.07e-07	8.46e-06	AT2G16440.1	MCM4	Minichromosome maintenance (MCM2/3/5) family protein
Glyma.10G142700	3044	2798	2147	579	893	781	148.046	143.953	143.149	34.1798	46.0246	50.772	-1.79269	7.36e-15	1.33e-12	AT3G05890.1	RCI2B	Low temperature and salt responsive protein family
Glyma.03G015800	1537	1832	1490	603	790	888	14.5978	18.4041	19.3975	6.95573	7.95467	11.2725	-1.05559	9.84e-05	0.00193496	AT2G45760.1	BAL,BAP2	BON association protein 2
Glyma.20G095900	77	138	64	233	447	624	0.786248	1.50175	0.890836	2.90977	4.87121	8.58886	2.30517	1.3e-06	4.41e-05	AT5G49525.1
Glyma.20G220900	9810	18121	17010	5293	7661	7671	88.1488	172.205	209.571	57.782	72.9716	92.1553	-1.12724	0.000381639	0.00603365	AT3G05950.1		RmlC-like cupins superfamily protein
Glyma.16G180400	1914	1522	1006	488	418	493	14.5911	12.2691	10.5121	4.51618	3.37817	5.02146	-1.59595	3.39e-09	2.19e-07	AT5G23950.1		Calcium-dependent lipid-binding (CaLB domain) family protein
Glyma.03G160400	431	1586	1036	433	584	192	4.71081	18.3421	15.5218	5.749	6.76439	2.80395	-1.40096	0.00274241	0.031093
Glyma.18G121900	2064	3615	1985	1010	1356	459	16.1002	29.8232	21.2286	9.57327	11.2065	4.78028	-1.46746	1.36e-05	0.000346851	AT1G26920.1
Glyma.18G035900	2957	2679	2039	1195	1562	687	8.83267	8.49422	8.46474	4.42483	5.01504	2.60406	-1.1655	2.4e-06	7.62e-05	AT3G11420.1		Protein of unknown function (DUF604)
Glyma.10G236000	1510	1190	453	410	297	92	7.32085	6.08318	3.01165	2.40878	1.51847	0.590271	-1.94283	4.2e-05	0.000926991	AT5G52300.1	LTI65,RD29B	CAP160 protein
Glyma.01G022500	651	538	360	1696	1913	1162	2.65864	2.32141	2.01688	8.4212	8.28608	6.34657	1.64698	2.08e-12	2.51e-10	AT5G10510.2	AIL6,PLT3	AINTEGUMENTA-like 6
Glyma.01G043300	128	110	77	274	198	225	0.569866	0.513091	0.456574	1.51914	0.961411	1.32729	1.20388	0.00148639	0.0188348	AT5G15130.1	ATWRKY72,WRKY72	WRKY DNA-binding protein 72
Glyma.19G155900	219	184	194	724	1124	1283	1.58067	1.40472	1.91314	6.35369	8.61184	12.3945	2.426	9.32e-14	1.38e-11
Glyma.18G265200	263	258	246	548	794	470	1.24151	1.28592	1.5912	3.14285	3.97599	2.96923	1.22694	4.64e-06	0.000135688	AT5G15510.1		TPX2 (targeting protein for Xklp2) protein family
Glyma.06G036300	20603	23871	25095	5454	7951	8968	95.5115	117.029	159.503	30.7174	39.071	55.5835	-1.6202	1.11e-08	6.38e-07	AT1G47710.1		Serine protease inhibitor (SERPIN) family protein
Glyma.05G222600	343	451	188	1306	1906	1023	2.18536	3.03783	1.63972	10.1209	12.8877	8.71847	2.13281	8.8e-13	1.14e-10	AT5G56840.1		myb-like transcription factor family protein
Glyma.01G083700	2875	2345	1069	1047	1012	348	11.6663	10.0611	5.94244	5.15998	4.35187	1.88604	-1.3623	0.000307274	0.00504354	AT1G25480.1		Aluminium activated malate transporter family protein
Glyma.12G161400	4	16	21	0	0	0	0.028422	0.148429	0.248078	0	0	0	-6.2802	0.00395322	0.0416496	AT5G54500.1	FQR1	flavodoxin-like quinone reductase 1
Glyma.08G194200	0	0	0	15	34	34	0	0	0	0.254208	0.528394	0.664331	7.26279	3.14e-05	0.000720773	AT1G55190.1	PRA1.F2,PRA7	PRA1 (Prenylated rab acceptor) family protein
Glyma.02G261900	257	218	126	505	973	1056	1.67882	1.50708	1.12408	4.0183	6.75129	9.24944	2.15053	5.7e-09	3.5e-07	AT2G40330.1	PYL6,RCAR9	PYR1-like 6
Glyma.09G082800	29	49	105	6	6	0	0.223413	0.408425	1.14081	0.057066	0.043171	0	-4.0877	0.000124479	0.00237048
Glyma.06G023500	325	246	179	576	635	373	0.85455	0.684315	0.642625	1.8404	1.76954	1.31173	1.09928	0.000141839	0.00264695	AT1G20060.1		ATP binding microtubule motor family protein
Glyma.17G067800	3408	2657	1582	1425	1004	767	7.34201	6.50351	4.82693	3.87549	2.31325	2.24143	-1.20688	2.66e-05	0.000620975	AT2G18700.1	ATTPS11,ATTPSB,TPS11	trehalose phosphatase/synthase 11
Glyma.20G209700	4717	6451	4313	2477	3067	1775	29.4903	42.6472	36.9661	18.8135	20.3206	14.8344	-1.08286	6.73e-07	2.46e-05	AT3G23250.1	ATMYB15,ATY19,MYB15	myb domain protein 15
Glyma.11G141700	1876	1765	1773	3215	4620	5073	15.3653	15.2907	19.9132	32.0102	40.1281	55.5791	1.28244	1.27e-06	4.33e-05	AT3G45980.1	H2B,HTB9	Histone superfamily protein
Glyma.20G132300	705	1564	1330	477	681	511	12.3904	29.093	32.0843	10.1805	12.6945	12.0109	-1.13204	0.0011965	0.015766	AT2G23090.1		Uncharacterised protein family SERF
Glyma.14G171800	2621	2698	1934	1321	1265	946	7.69252	8.37386	7.77952	4.70878	3.93354	3.70842	-1.01508	1.71e-07	7.09e-06	AT5G65160.1		tetratricopeptide repeat (TPR)-containing protein
Glyma.20G126800	137	148	107	56	50	23	0.972356	1.10738	1.04237	0.477851	0.371511	0.215627	-1.60634	0.00128836	0.0167736	AT4G35220.1		Cyclase family protein
Glyma.10G062500	292	682	390	134	307	119	3.17446	7.84639	5.81087	1.77242	3.54337	1.72661	-1.32522	0.002336	0.0272573
Glyma.09G132200	1043	1806	1079	340	373	466	7.57879	13.8735	10.7463	2.99786	2.87054	4.51821	-1.68572	1.3e-07	5.58e-06	AT4G25700.1	B1,BCH1,BETA-OHASE 1,chy1	beta-hydroxylase 1
Glyma.14G177400	191	238	241	490	528	769	1.92673	2.53747	3.33271	5.99519	5.64282	10.3657	1.45035	7.51e-05	0.00153743	AT1G35210.1
Glyma.01G204800	40856	40422	35822	4413	5957	6734	310.737	325.117	373.536	40.7786	48.0262	68.4735	-2.73672	4.01e-29	3.73e-26	AT4G17030.1	AT-EXPR,ATEXLB1,ATEXPR1,ATHEXP BETA 3.1,EXLB1,EXPR	expansin-like B1
Glyma.05G042800	141	94	49	0	8	0	0.406349	0.283812	0.192736	0	0.021761	0	-5.20558	1.39e-06	4.66e-05	AT1G13110.1	CYP71B7	cytochrome P450, family 71 subfamily B, polypeptide 7
Glyma.14G178500	221	299	269	980	1338	1465	1.45058	2.07641	2.42274	7.82253	9.31591	12.8664	2.28253	1.37e-13	1.99e-11	AT4G10500.1		2-oxoglutarate (2OG) and Fe(II)-dependent oxygenase superfamily protein
Glyma.11G185700	2431	2228	1563	948	747	605	9.00523	8.72709	7.93488	4.26611	2.93304	2.99655	-1.40026	1.91e-09	1.31e-07	AT2G27690.1	CYP94C1	cytochrome P450, family 94, subfamily C, polypeptide 1
Glyma.01G186900	41	44	32	0	6	0	0.282917	0.321532	0.300221	0	0.044204	0	-4.3939	0.00100473	0.0136641	AT4G36950.1	MAPKKK21	mitogen-activated protein kinase kinase kinase 21
Glyma.17G025300	46	19	37	131	194	191	1.03738	0.453382	1.15146	3.59988	4.66645	5.79954	2.35551	7.48e-06	0.000205659	AT2G47810.1	NF-YB5	nuclear factor Y, subunit B5
Glyma.14G081300	159	340	161	18	24	0	0.81028	1.83676	1.12805	0.110539	0.129621	0	-4.0388	2.91e-07	1.15e-05	AT2G26560.1	PLA IIA,PLA2A,PLP2	phospholipase A 2A
Glyma.18G033500	57	40	20	92	140	164	0.178981	0.13037	0.085172	0.349501	0.465407	0.688902	1.85146	0.000808022	0.0114525	AT5G59120.1	ATSBT4.13,SBT4.13	subtilase 4.13
Glyma.10G194800	188	138	181	434	643	171	1.21193	0.93667	1.59674	3.40543	4.40328	1.46938	1.23103	0.00460435	0.0470221	AT5G10030.1	OBF4,TGA4	TGACG motif-binding factor 4
Glyma.20G197000	292	545	377	114	116	82	1.53019	3.02528	2.70751	0.726953	0.640528	0.571026	-1.96259	1.03e-07	4.55e-06	AT4G13620.1		Integrase-type DNA-binding superfamily protein
Glyma.14G037100	2674	1563	1759	3877	5275	3979	12.0963	7.47768	10.9099	21.3115	25.2985	24.0673	1.1486	1.33e-06	4.49e-05	AT5G06150.1	CYC1BAT,CYCB1;2	Cyclin family protein
Glyma.10G277700	1003	570	536	1670	1910	1608	4.03329	2.42133	2.95213	8.16306	8.1419	8.64559	1.33981	1.87e-07	7.71e-06	AT3G10600.1	CAT7	cationic amino acid transporter 7
Glyma.16G033900	12092	9209	6340	4539	4723	2442	20.4031	18.1736	16.8286	8.58368	8.8016	6.07176	-1.22143	7.8e-07	2.82e-05	AT5G17680.1		disease resistance protein (TIR-NBS-LRR class), putative
Glyma.11G158900	25	41	29	0	0	0	0.153802	0.263272	0.236171	0	0	0	-7.4139	9.16e-06	0.000244951	AT5G07010.1	ATST2A,ST2A	sulfotransferase 2A
Glyma.16G049000	508	702	588	211	273	339	5.69861	8.33173	9.04947	2.87809	3.24468	5.08399	-1.0939	0.00145019	0.0184727	AT3G26740.1	CCL	CCR-like
Glyma.12G119300	0	0	0	109	65	38	0	0	0	0.537004	0.276426	0.201661	8.58428	4.23e-09	2.69e-07	AT2G39200.1	ATMLO12,MLO12	Seven transmembrane MLO family protein
Glyma.12G002400	10468	10604	5968	2600	2369	1550	20.7371	22.2142	16.2079	6.25689	4.97304	4.1036	-2.019	1.91e-18	5.24e-16	AT5G47850.1	CCR4	CRINKLY4 related 4
Glyma.09G254700	328	535	326	155	113	54	1.86612	3.21747	2.54059	1.06741	0.681257	0.405311	-1.88894	8.16e-06	0.000221602	AT2G46110.1	KPHMT1,PANB1	ketopantoate hydroxymethyltransferase 1
Glyma.11G009400	389	660	490	154	299	173	1.69329	3.04375	2.92889	0.813292	1.37841	1.00562	-1.31954	0.000194713	0.00346732	AT3G02940.1	AtMYB107,MYB107	myb domain protein 107
Glyma.09G217900	386	394	501	135	221	93	2.99065	3.22342	5.3184	1.26903	1.81307	0.958745	-1.57424	2.9e-05	0.000673337	AT4G19390.1		Uncharacterised protein family (UPF0114)
Glyma.10G003200	62	62	72	23	19	14	0.40693	0.424768	0.642078	0.180933	0.127267	0.121236	-1.82096	0.00479819	0.0486035	AT5G43860.1	ATCLH2,CLH2	chlorophyllase 2
Glyma.17G137100	422	380	389	825	1108	1410	1.75305	1.76436	2.2753	4.17236	4.91244	8.06357	1.53025	1.24e-06	4.25e-05	AT4G22860.1		Cell cycle regulated microtubule associated protein
Glyma.20G187400	265	208	32	537	571	310	0.459675	0.378399	0.07363	1.12212	1.09976	0.713388	1.57509	0.0039146	0.0413526	AT1G66950.1	ATPDR11,PDR11	pleiotropic drug resistance 11
Glyma.02G270800	267	244	215	410	381	638	0.873894	0.843701	0.962477	1.63007	1.31965	2.78787	1.04659	0.00415778	0.043365	AT3G21630.1	CERK1,LYSM RLK1	chitin elicitor receptor kinase 1
Glyma.16G040000	259	309	255	778	1058	1115	1.48641	1.87597	2.00783	5.42992	6.44372	8.57243	1.87252	8.04e-11	7.03e-09	AT5G18560.1	PUCHI	Integrase-type DNA-binding superfamily protein
Glyma.01G191300	1121	1086	880	432	588	387	6.74676	6.72216	6.98505	3.18669	3.72673	3.00889	-1.12654	1.48e-07	6.27e-06	AT4G33920.1		Protein phosphatase 2C family protein
Glyma.20G200200	424	517	632	1096	1563	1379	2.24871	2.89572	4.58892	7.05721	8.78404	9.77697	1.34246	1.31e-05	0.000336847	AT1G04520.1	PDLP2	plasmodesmata-located protein 2
Glyma.02G097900	448	470	284	1019	1964	1104	1.93876	2.14798	1.68182	5.37266	9.0055	6.39643	1.77619	8.51e-11	7.4e-09	AT1G68640.1	PAN	bZIP transcription factor family protein
Glyma.14G133100	540	520	624	1348	2372	3056	4.92283	5.01769	7.80868	14.9552	22.9517	37.3062	2.0357	1.13e-08	6.45e-07	AT4G31360.1		selenium binding
Glyma.17G007600	4936	5268	3676	1272	1451	916	12.2589	13.8375	12.5174	3.8371	3.81932	3.04073	-1.91937	7.96e-25	4.63e-22	AT4G17230.1	SCL13	SCARECROW-like 13
Glyma.06G043000	896	1160	1365	1562	2405	3241	5.44883	7.45984	11.3809	11.539	15.5013	26.3433	1.09171	0.00262515	0.029919	AT3G16150.1		N-terminal nucleophile aminohydrolases (Ntn hydrolases) superfamily protein
Glyma.09G156700	461	372	367	70	95	94	2.98925	2.5509	3.26252	0.54666	0.649327	0.811786	-2.18449	7.97e-11	6.98e-09	AT4G33420.1		Peroxidase superfamily protein
Glyma.09G043300	491	481	288	749	956	782	2.88573	2.99184	2.31864	5.35116	5.96025	6.15408	1.02371	3.2e-05	0.000731255	AT5G49100.1
Glyma.04G052600	2408	2662	2410	1112	1337	1199	16.3931	19.1656	22.494	9.19985	9.64682	10.9143	-1.02288	1.74e-06	5.72e-05	AT5G11950.1		Putative lysine decarboxylase family protein
Glyma.13G279900	4195	5988	3166	1805	2124	1240	22.0415	33.2703	22.8034	11.5186	11.8287	8.71009	-1.35435	1.64e-08	9.03e-07	AT3G15500.1	ANAC055,ATNAC3,NAC055,NAC3	NAC domain containing protein 3
Glyma.18G048000	261	274	277	680	788	694	0.903611	1.00564	1.31691	2.8636	2.8981	3.21841	1.41938	8.25e-08	3.75e-06	AT5G37010.1
Glyma.14G171100	80	19	32	0	4	0	0.187303	0.047136	0.102951	0	0.009921	0	-5.09641	0.000230061	0.00397195	AT4G38260.1		Protein of unknown function (DUF833)
Glyma.13G281000	220	425	273	66	87	138	2.84898	5.83552	4.86232	1.03201	1.19516	2.39517	-1.59787	0.000715389	0.0103177	AT1G52855.1
Glyma.02G250700	1179	1147	766	1656	2334	2874	4.71556	4.79086	4.14612	8.25936	10.0546	15.1314	1.21881	2.55e-05	0.000596438	AT3G55580.1		Regulator of chromosome condensation (RCC1) family protein
Glyma.13G158200	11472	23183	16218	7278	9502	5576	68.7284	146.872	133.205	52.9709	60.3409	44.6597	-1.20689	1.89e-05	0.000461874	AT1G45063.1		copper ion binding;electron carriers
Glyma.15G267600	575	371	735	182	290	279	4.4047	3.00383	7.72604	1.69224	2.35051	2.85481	-1.1826	0.00311223	0.0343574
Glyma.11G078500	888	455	537	1486	2078	1413	2.55022	1.38034	2.11398	5.18956	6.33083	5.42679	1.41899	3e-07	1.18e-05	AT3G51290.2		Protein of unknown function (DUF630) ;Protein of unknown function (DUF632)
Glyma.06G167900	4623	7912	6276	596	896	922	28.5021	51.984	53.1956	4.45934	5.85107	7.62702	-2.94644	1.71e-22	7.33e-20	AT5G50720.1	ATHVA22E,HVA22E	HVA22 homologue E
Glyma.07G129000	696	341	438	284	192	184	4.6498	2.40939	4.01281	2.3047	1.35398	1.64477	-1.12684	0.00215445	0.0255836	AT2G19590.1	ACO1,ATACO1	ACC oxidase 1
Glyma.17G117300	785	841	609	3069	3674	2992	3.79112	4.29818	4.03308	18.0224	18.8273	19.3357	2.1484	1.96e-31	2.25e-28	AT2G26700.1	PID2	AGC (cAMP-dependent, cGMP-dependent and protein kinase C) kinase family protein
Glyma.10G172200	720	393	526	291	347	152	2.62913	1.51581	2.63165	1.28968	1.33983	0.73901	-1.07694	0.00239738	0.0277877	AT1G32900.1		UDP-Glycosyltransferase superfamily protein
Glyma.01G175200	447	426	312	1580	1961	1279	1.77515	1.7893	1.69779	7.63984	8.26975	6.80359	2.03881	1.31e-23	6.72e-21	AT2G25737.1		Sulfite exporter TauE/SafE family protein
Glyma.06G296000	671	693	787	255	388	388	3.26222	3.61696	6.03114	1.35754	1.96364	2.27257	-1.05521	0.000984013	0.0134621	AT1G03620.1		ELMO/CED-12 family protein
Glyma.12G047500	17549	32650	20097	11657	13258	9672	143.424	281.652	224.586	115.646	114.819	106.059	-1.01556	5.94e-05	0.00125709	AT2G15970.1	ATCOR413-PM1,ATCYP19,COR413-PM1,FL3-5A3,WCOR413,WCOR413-LIKE	cold regulated 413 plasma membrane 1
Glyma.01G171200	268	339	106	79	99	83	1.10241	1.4773	0.59863	0.392034	0.432107	0.456232	-1.37747	0.00231529	0.0270374	AT2G21540.1	ATSFH3,SFH3	SEC14-like 3
Glyma.07G205200	935	1339	1066	2352	3390	2614	4.74841	7.19279	7.42066	14.519	18.2547	17.7558	1.32399	5.08e-08	2.45e-06	AT1G29050.1	TBL38	TRICHOME BIREFRINGENCE-LIKE 38
Glyma.06G045400	17858	36480	18663	9722	12372	5813	105.415	227.735	151.045	69.7289	77.4162	45.8777	-1.39746	3.12e-06	9.55e-05	AT1G27730.1	STZ,ZAT10	salt tolerance zinc finger
Glyma.17G115300	4516	4341	2223	1766	1615	819	15.7564	16.018	10.6332	7.48608	5.97275	3.82041	-1.37158	2.02e-06	6.51e-05	AT2G26690.1		Major facilitator superfamily protein
Glyma.01G186202	1481	1304	639	316	318	165	4.49498	4.18434	2.65847	1.16277	1.02165	0.668282	-2.06431	9.28e-11	8.01e-09	AT5G67030.1	ABA1,ATABA1,ATZEP,IBS3,LOS6,NPQ2,ZEP	zeaxanthin epoxidase (ZEP) (ABA1)
Glyma.06G122200	3907	3498	3791	1411	1690	1249	22.3273	21.1574	29.4178	9.74891	10.2252	9.57415	-1.36868	1.98e-11	1.93e-09	AT1G21460.1		Nodulin MtN3 family protein
Glyma.04G227200	3316	4041	3301	9678	11076	7726	19.8895	25.638	27.1516	70.5415	70.4381	61.9625	1.41767	6.52e-14	9.91e-12	AT1G05260.1	RCI3,RCI3A	Peroxidase superfamily protein
Glyma.17G203500	57	42	32	118	243	197	0.391278	0.306916	0.296994	0.995356	1.79674	1.8342	2.1278	6.03e-06	0.000170769	AT2G25680.1	MOT1	molybdate transporter 1
Glyma.09G201200	1451	2132	1873	219	281	372	8.86819	13.7746	15.6917	1.62615	1.81678	3.03414	-2.61399	3.29e-15	6.22e-13	AT4G39330.1	ATCAD9,CAD9	cinnamyl alcohol dehydrogenase 9
Glyma.16G045100	1522	1562	1410	802	552	407	9.7066	10.5367	12.3283	6.20874	3.73169	3.46492	-1.34621	1.49e-06	4.97e-05	AT5G13870.1	EXGT-A4,XTH5	xyloglucan endotransglucosylase/hydrolase 5
Glyma.11G230300	7556	7041	3891	2213	2260	1622	33.5727	33.0876	23.7027	11.9478	10.6439	9.63048	-1.55757	1.56e-12	1.95e-10	AT3G55950.1	ATCRR3,CCR3	CRINKLY4 related 3
Glyma.12G221100	416	388	361	899	735	727	2.24051	2.20887	2.66324	5.88551	4.1986	5.23501	1.04479	4.69e-05	0.00102037	AT2G16430.2	ATPAP10,PAP10	purple acid phosphatase 10
Glyma.01G081300	4446	2461	2101	7900	7709	4669	12.4992	7.31507	8.09469	26.9846	22.9739	17.5491	1.20025	8.11e-06	0.0002208	AT1G68560.1	ATXYL1,TRG1,XYL1	alpha-xylosidase 1
Glyma.20G164600	851	779	866	1830	2013	1915	6.35893	6.15735	8.87736	16.6205	15.9543	19.1435	1.2161	2.48e-07	9.99e-06	AT5G24090.1	ATCHIA,CHIA	chitinase A
Glyma.17G060600	265	142	143	382	446	325	0.814714	0.463286	0.602255	1.43077	1.45825	1.3454	1.09693	0.000970186	0.0133021	AT4G30130.1		Protein of unknown function (DUF630 and DUF632)
Glyma.20G148100	332	516	256	144	95	143	1.52622	3.17775	1.61294	0.803537	0.462986	0.878765	-1.45683	0.000283662	0.00472893	AT4G14880.4	ATCYS-3A,CYTACS1,OASA1,OLD3	O-acetylserine (thiol) lyase (OAS-TL) isoform A1
Glyma.09G041800	210	307	192	104	145	49	1.63351	2.52382	2.04088	0.976103	1.1938	0.499304	-1.27855	0.00329882	0.0359712
Glyma.19G076500	2867	3030	2371	428	690	706	14.9792	16.7435	16.9823	2.71525	3.81843	4.9284	-2.14301	1.26e-15	2.65e-13	AT3G27250.1
Glyma.03G180300	29621	29152	16359	11588	10801	6381	110.606	115.114	83.7467	52.5703	42.7517	31.8514	-1.35609	1.25e-08	7.06e-07	AT3G53400.1
Glyma.01G105200	194	288	298	55	110	99	3.26225	5.11095	6.85598	1.1121	1.95712	2.21371	-1.5743	0.000485442	0.00739863	AT1G78440.1	ATGA2OX1,GA2OX1	Arabidopsis thaliana gibberellin 2-oxidase 1
Glyma.11G063100	298	328	244	663	639	558	1.12427	1.30659	1.25939	3.03834	2.55545	2.81574	1.1232	6.18e-06	0.000174758	AT2G33580.1		Protein kinase superfamily protein
Glyma.19G162100	4285	5254	3537	705	776	589	19.4391	25.2045	21.9962	3.885	3.72879	3.56792	-2.63895	1.52e-42	5.53e-39	AT5G63450.1	CYP94B1	cytochrome P450, family 94, subfamily B, polypeptide 1
Glyma.10G156600	483	666	390	948	1632	1142	1.22705	1.7905	1.35872	2.92947	4.40137	3.88449	1.29225	1.89e-06	6.15e-05	AT1G72210.1		basic helix-loop-helix (bHLH) DNA-binding superfamily protein
Glyma.09G029400	402	393	558	1528	2075	1164	1.64144	1.69729	3.12462	7.58737	8.98707	6.35699	1.76584	4.39e-09	2.77e-07	AT1G05160.1	ATKAO1,CYP88A3,KAO1	cytochrome P450, family 88, subfamily A, polypeptide 3
Glyma.14G093500	542	359	481	869	1137	1406	2.41933	1.69322	2.94282	4.70892	5.37939	8.3882	1.3372	4.57e-05	0.000994389	AT5G11780.1
Glyma.11G203900	561	677	413	48	46	57	5.21791	6.65968	5.25657	0.539591	0.443758	0.701487	-3.3956	1.62e-23	8.24e-21	AT3G02700.1		NC domain-containing protein-related
Glyma.09G056500	74	66	44	203	374	298	0.675742	0.63803	0.558107	2.27665	3.66164	3.68148	2.28539	5.65e-09	3.48e-07	AT3G04220.1		Disease resistance protein (TIR-NBS-LRR class) family
Glyma.14G118700	2498	2537	1188	989	1059	709	9.18939	9.86951	5.99146	4.41739	4.12645	3.48455	-1.12918	1.38e-05	0.000351652	AT1G67000.1		Protein kinase superfamily protein
Glyma.03G232000	484	438	489	638	985	1182	2.66896	2.55661	3.70183	4.27868	5.7655	8.72496	1.02104	0.00214951	0.0255514	AT2G47470.1	ATPDI11,ATPDIL2-1,MEE30,PDI11,UNE5	thioredoxin family protein
Glyma.20G191751	791	953	663	81	159	38	6.27437	7.9951	7.21668	0.772658	1.33506	0.394522	-3.16286	2.08e-15	4.11e-13
Glyma.02G135100	1340	1654	900	5106	5363	2707	8.22153	10.7314	7.57367	38.0795	34.8926	22.2145	1.76932	7.41e-12	7.93e-10	AT1G49570.1		Peroxidase superfamily protein
Glyma.04G038100	1254	2107	1187	602	912	451	6.34518	11.2779	8.2357	3.70003	4.89196	3.05204	-1.21959	2.66e-05	0.000621166	AT5G42750.1	BKI1	BRI1 kinase inhibitor 1
Glyma.05G215900	12574	26464	14285	4017	4316	1979	56.7993	126.416	88.4669	22.0445	20.663	11.9511	-2.38433	4.54e-14	7.15e-12	AT4G23810.1	ATWRKY53,WRKY53	WRKY family transcription factor
Glyma.19G111000	1387	1151	892	4710	5809	4581	3.33791	2.92869	2.94118	13.7715	14.8199	14.7413	2.16873	1.19e-32	1.57e-29	AT5G18170.1	GDH1	glutamate dehydrogenase 1
Glyma.09G243700	1747	1804	1263	5024	4891	2514	4.27943	4.67314	4.24069	14.9604	12.7041	8.23549	1.37097	1.96e-08	1.05e-06	AT5G59810.1	ATSBT5.4,SBT5.4	Subtilase family protein
Glyma.06G082300	1231	634	560	2056	2082	1328	2.79654	1.52234	1.74457	5.67703	5.01607	4.03574	1.20624	3.25e-05	0.000741313	AT4G32730.2	ATMYB3R-1,ATMYB3R1,MYB3R-1,MYB3R1,PC-MYB1	Homeodomain-like protein
Glyma.10G044300	333	218	92	516	644	547	1.47654	1.02164	0.55865	2.7777	3.02842	3.24002	1.49156	0.000107768	0.0020943	AT2G37500.1		arginine biosynthesis protein ArgJ family
Glyma.18G179051	29	24	26	102	212	61	0.877072	0.741411	1.0616	3.74157	6.81072	2.45335	2.18678	0.000192818	0.00343498	AT2G29130.1	ATLAC2,LAC2	laccase 2
Glyma.13G045700	15	28	25	0	0	0	0.072593	0.146259	0.166495	0	0	0	-6.9552	0.000141357	0.00264343	AT3G02570.1	MEE31,PMI1	Mannose-6-phosphate isomerase, type I
Glyma.08G229700	7144	4699	2742	10846	11742	11436	11.4794	7.98368	6.03993	21.175	19.9995	24.5682	1.29927	1.53e-06	5.08e-05	AT3G06240.1		F-box family protein
Glyma.11G025200	1039	1324	1233	134	284	257	9.93208	13.5177	16.7537	1.62874	3.0363	2.56852	-2.4088	1.61e-12	2.01e-10	AT5G23750.2		Remorin family protein
Glyma.18G082800	1941	1192	952	582	640	379	4.06685	2.67782	2.68451	1.6601	1.53105	1.15703	-1.32476	1.33e-06	4.5e-05	AT3G07040.1	RPM1,RPS3	NB-ARC domain-containing disease resistance protein
Glyma.01G224800	2239	4148	2995	906	1042	693	5.87134	11.5032	10.7659	2.88472	2.89651	2.42679	-1.83961	2.91e-11	2.74e-09	AT4G11070.1	AtWRKY41,WRKY41	WRKY family transcription factor
Glyma.03G074600	229	253	257	42	88	19	1.64821	1.92424	2.53335	0.364416	0.665847	0.1738	-2.3898	2.98e-06	9.17e-05	AT2G37970.1	SOUL-1	SOUL heme-binding family protein
Glyma.17G176700	12	26	19	209	168	32	0.117115	0.264531	0.254943	2.51603	1.77006	0.41972	2.78389	0.0001314	0.00248063	AT2G23440.1
Glyma.17G043200	295	292	145	729	960	606	1.06658	1.1377	0.711096	3.2237	3.777	2.91268	1.68424	3.79e-09	2.42e-07	AT1G11910.1	APA1,ATAPA1	aspartic proteinase A1
Glyma.13G206500	304	358	207	458	624	636	1.59836	1.84901	1.30301	2.7261	3.38657	4.51463	1.03696	0.000643305	0.00940238	AT4G04880.1		adenosine/AMP deaminase family protein
Glyma.10G248600	1418	1435	1196	2804	3519	2807	7.05964	7.55313	8.15877	16.9616	18.5703	18.6864	1.18901	6.97e-11	6.13e-09	AT1G05370.1		Sec14p-like phosphatidylinositol transfer family protein
Glyma.02G024100	188	88	27	326	314	235	0.493876	0.243167	0.096081	1.03862	0.874527	0.825018	1.62976	0.00275355	0.0311707	AT2G02590.1
Glyma.15G140200	1238	962	944	4465	5227	4952	4.26587	3.50319	4.46041	18.6976	19.0943	22.8151	2.24878	5.63e-27	4.39e-24	AT3G06650.1	ACLB-1	ATP-citrate lyase B-1
Glyma.13G065601	0	0	0	14	13	44	0	0	0	0.167339	0.137209	0.5987	7.12389	0.000124613	0.00237199	AT5G39940.1		FAD/NAD(P)-binding oxidoreductase family protein
Glyma.06G248900	1614	1901	1087	543	423	363	8.00387	9.9704	7.39316	3.27147	2.21987	2.40159	-1.74994	1.15e-11	1.18e-09	AT4G27410.2	ANAC072,RD26	NAC (No Apical Meristem) domain transcriptional regulator superfamily protein
Glyma.10G010300	1682	2632	2243	671	1007	1259	13.9443	23.0695	25.4916	6.75793	8.84302	13.9513	-1.12945	0.000778059	0.0110932	AT5G49620.1	AtMYB78,MYB78	myb domain protein 78
Glyma.11G016600	2518	3184	2109	734	1532	1007	15.1681	20.2847	17.4156	5.36636	9.78018	8.10364	-1.24755	3.82e-06	0.000114879	AT2G46500.2	ATPI4K GAMMA 4,PI4K GAMMA 4,UBDK GAMMA 4	phosphoinositide 4-kinase gamma 4
Glyma.06G313500	261	364	318	917	1673	1171	1.32214	1.94609	2.20761	5.64304	8.9855	7.93512	1.98317	2.14e-11	2.06e-09	AT5G13750.1	ZIFL1	zinc induced facilitator-like 1
Glyma.01G216600	1616	1406	1009	259	311	206	6.3826	5.87285	5.46704	1.2395	1.30279	1.08519	-2.35411	3.13e-26	2.24e-23	AT4G23030.1		MATE efflux family protein
Glyma.03G141800	478	552	688	975	1761	1596	3.7564	4.59121	7.41251	9.31483	14.6846	16.7834	1.3196	7.46e-05	0.00152864	AT2G42260.1	PYM,UVI4	uv-b-insensitive 4
Glyma.18G023966	155	183	99	293	412	396	0.772411	0.964523	0.670666	1.79362	2.37434	2.70387	1.38593	5.22e-05	0.001123	AT2G40330.1	PYL6,RCAR9	PYR1-like 6
Glyma.13G252600	1026	1835	1621	3364	4805	3624	12.8472	24.2989	27.8235	51.1768	63.7741	60.6681	1.37727	2.02e-06	6.53e-05	AT2G19990.1	PR-1-LIKE	pathogenesis-related protein-1-like
Glyma.01G077100	3209	2234	2451	1139	1405	1194	19.0711	14.0407	19.976	8.22137	8.85049	9.4846	-1.06049	1.88e-06	6.11e-05	AT5G54980.1		Uncharacterised protein family (UPF0497)
Glyma.16G195200	774	918	384	270	238	126	32.0917	40.2611	21.8225	13.5801	10.463	6.97694	-1.6765	2.76e-06	8.65e-05
Glyma.10G189400	45	44	21	231	170	96	0.122215	0.128384	0.079349	0.77625	0.498113	0.352809	2.21056	1.71e-05	0.000424322	AT3G23530.1		Cyclopropane-fatty-acyl-phospholipid synthase
Glyma.19G021400	214	289	164	372	736	614	2.12531	3.03453	2.22393	4.49495	7.75073	8.15272	1.40265	4.83e-05	0.00104797	AT3G28857.1		basic helix-loop-helix (bHLH) DNA-binding family protein
Glyma.15G210600	115	40	76	181	283	272	0.512139	0.185387	0.484121	0.985783	1.33743	1.67677	1.6986	0.000460573	0.00707532	AT3G14740.1		RING/FYVE/PHD zinc finger superfamily protein
Glyma.11G056900	53	42	36	222	109	113	0.216455	0.179802	0.201278	1.11598	0.478402	0.623629	1.80149	0.000459167	0.00706118	AT4G37070.2	AtPLAIVA,PLA IVA,PLP1	Acyl transferase/acyl hydrolase/lysophospholipase superfamily protein
Glyma.16G170100	3390	7819	6278	1864	3285	2549	29.07	70.913	73.8181	19.4146	29.8569	29.2272	-1.20181	0.00042212	0.00656786
Glyma.01G106800	402	484	186	71	124	146	3.5172	4.46462	2.22167	0.75002	1.1397	1.70067	-1.56232	0.000456912	0.00703641	AT1G53540.1		HSP20-like chaperones superfamily protein
Glyma.03G220751	467	211	186	6	6	0	2.1666	1.0327	1.18445	0.032684	0.027726	0	-6.15745	2.09e-19	6.76e-17
Glyma.15G003300	4154	6312	4930	2067	2531	1658	22.5524	36.2406	36.6991	13.6339	14.5641	12.0318	-1.31013	2.51e-08	1.3e-06	AT1G80840.1	ATWRKY40,WRKY40	WRKY DNA-binding protein 40
Glyma.04G133700	111	140	55	177	324	433	0.899371	1.20006	0.61347	1.74868	2.79774	4.7175	1.70798	0.000375536	0.00595561	AT1G80190.1	PSF1	partner of SLD five 1
Glyma.18G082300	364	132	86	974	535	468	0.891449	0.339872	0.267292	2.88879	1.35611	1.44628	1.8542	0.000108774	0.00211196	AT3G07040.1	RPM1,RPS3	NB-ARC domain-containing disease resistance protein
Glyma.11G251100	1681	1242	1446	3171	3991	3028	13.7488	10.7397	16.2141	31.5094	34.5972	33.1041	1.22354	1.49e-08	8.23e-07	AT1G27950.1	LTPG1	glycosylphosphatidylinositol-anchored lipid protein transfer 1
Glyma.03G114800	112	90	46	307	435	358	0.469158	0.400412	0.264036	1.88292	2.38913	2.01665	2.20767	2.34e-09	1.58e-07	AT2G36430.1		Plant protein of unknown function (DUF247)
Glyma.11G144600	7805	9030	4595	3080	2776	1731	26.195	32.0507	21.1454	12.5575	9.87568	7.76403	-1.46638	4.31e-09	2.73e-07	AT5G59730.1	ATEXO70H7,EXO70H7	exocyst subunit exo70 family protein H7
Glyma.12G238300	260	672	447	101	184	111	3.67225	10.0477	8.66278	1.7328	2.75622	2.09848	-1.82405	1.89e-05	0.000461874
Glyma.07G265500	2594	3227	2922	396	681	888	27.3422	35.33	36.6959	4.9646	6.69633	10.8722	-2.11525	6.02e-10	4.47e-08
Glyma.01G229600	808	774	1113	1446	2013	2182	3.47934	3.52229	6.57273	7.5648	9.18874	12.564	1.06117	0.00100012	0.0136098	AT4G33270.1	CDC20.1	Transducin family protein / WD-40 repeat family protein
Glyma.14G023000	30	25	4	63	121	79	0.199638	0.178376	0.037021	0.510605	0.859455	0.71034	2.23732	0.00244084	0.028194	AT4G38460.1	GGR	geranylgeranyl reductase
Glyma.08G078700	163	126	49	533	509	416	0.698031	0.569893	0.287176	2.78302	2.31742	2.38981	2.18442	1.65e-08	9.07e-07	AT1G30650.1	AR411,ATWRKY14,WRKY14	WRKY DNA-binding protein 14
Glyma.13G310700	1887	1422	973	3190	3026	2390	3.56814	2.84305	2.52154	7.33008	6.06692	6.04311	1.05204	2.9e-06	8.99e-05	AT3G44050.1		P-loop containing nucleoside triphosphate hydrolases superfamily protein
Glyma.06G319000	263	270	331	2326	2386	1953	1.19314	1.29778	2.06051	12.8441	11.4978	11.8669	2.93453	1.11e-29	1.1e-26	AT2G45220.1		Plant invertase/pectin methylesterase inhibitor superfamily
Glyma.04G021000	4654	4155	2651	1808	2019	1248	20.2317	19.1031	15.7895	9.54778	9.29914	7.23848	-1.14946	4.44e-08	2.18e-06	AT1G60420.1		DC1 domain-containing protein
Glyma.13G088700	25242	25001	18975	4166	4330	4545	143.601	150.41	147.997	28.7944	26.1089	34.565	-2.36429	6.76e-34	9.83e-31	AT1G35720.1	ANNAT1,ATOXY5,OXY5	annexin 1
Glyma.07G183100	132	86	55	112	249	382	1.01801	0.705448	0.583532	1.05462	2.04711	3.96132	1.55507	0.00421467	0.0438535	AT2G23970.1		Class I glutamine amidotransferase-like superfamily protein
Glyma.01G128100	1793	2605	1908	651	544	456	7.09761	11.142	9.9942	3.23037	2.35583	2.32701	-1.92017	4.78e-14	7.48e-12	AT2G38470.1	ATWRKY33,WRKY33	WRKY DNA-binding protein 33
Glyma.11G157200	1768	1582	1077	412	438	571	18.7076	17.694	15.6195	5.28531	4.91215	8.06866	-1.56737	2.55e-08	1.32e-06	AT5G42380.1	CML37,CML39	calmodulin like 37
Glyma.09G014700	1889	2210	1464	313	485	597	7.54453	9.33398	8.01834	1.51584	2.05157	3.18529	-1.93544	5.23e-10	3.94e-08	AT5G47710.1		Calcium-dependent lipid-binding (CaLB domain) family protein
Glyma.13G127300	7024	5811	3465	2075	2268	1435	15.295	13.03	9.92699	5.42304	5.32199	4.00766	-1.4607	1.36e-10	1.15e-08	AT2G20370.1	KAM1,MUR3	Exostosin family protein
Glyma.06G210900	101	114	172	57	44	24	0.480493	0.569687	1.11657	0.326803	0.221389	0.149203	-1.68787	0.00279605	0.0315258	AT3G24330.1		O-Glycosyl hydrolases family 17 protein
Glyma.07G226800	119	102	78	494	608	656	0.420338	0.44429	0.436643	2.22477	2.4441	3.18796	2.60742	8.12e-17	1.9e-14	AT1G26610.1		C2H2-like zinc finger protein
Glyma.09G029800	628	448	511	1741	1544	939	1.825	1.36496	2.03688	6.33478	4.7873	3.6355	1.4061	2.95e-07	1.17e-05	AT1G30650.1	AR411,ATWRKY14,WRKY14	WRKY DNA-binding protein 14
Glyma.03G153600	413	377	430	673	958	1006	2.57978	2.48801	3.67523	5.10823	6.34106	8.39453	1.12854	0.000197794	0.00350677	AT4G02800.1
Glyma.17G139500	1222	1782	1394	3591	4566	3444	14.5289	22.3996	22.7108	51.8684	57.542	54.7426	1.39968	9.56e-10	6.87e-08	AT4G12500.1		Bifunctional inhibitor/lipid-transfer protein/seed storage 2S albumin superfamily protein
Glyma.14G089039	484	574	606	835	1327	2066	3.35228	4.20131	5.75216	7.02764	9.74832	19.1426	1.38802	0.000349057	0.00559671	AT4G33800.1
Glyma.20G156700	937	519	420	1956	1949	1628	1.90799	1.11601	1.17089	4.84043	4.20736	4.43073	1.61321	4.71e-09	2.95e-07	AT5G07280.1	EMS1,EXS	Leucine-rich repeat transmembrane protein kinase
Glyma.01G078600	12	16	25	42	65	135	0.049324	0.071112	0.140942	0.227464	0.310398	0.767205	2.22326	0.00395538	0.0416623	AT3G60670.1		PLATZ transcription factor family protein
Glyma.14G053600	393	481	482	3359	2685	1831	2.56985	3.32709	4.32158	26.694	18.6175	16.007	2.52177	1.47e-19	4.82e-17	AT5G05340.1		Peroxidase superfamily protein
Glyma.02G000500	3976	3975	3100	1464	1996	1804	27.4293	28.9944	29.3213	12.2691	14.5913	16.6387	-1.03924	4.69e-07	1.77e-05	AT5G43700.1	ATAUX2-11,IAA4	AUX/IAA transcriptional regulator family protein
Glyma.08G053500	2868	5818	3662	1590	1934	831	15.0746	32.3481	26.398	10.1538	10.7785	5.83601	-1.53306	1.64e-06	5.39e-05	AT1G18210.2		Calcium-binding EF-hand family protein
Glyma.08G049200	295	280	191	577	606	673	0.844479	0.808541	1.31591	2.22565	2.57721	4.49878	1.33351	2.28e-06	7.29e-05	AT1G12330.1
Glyma.13G084000	225	195	144	692	649	569	0.632607	0.579428	0.554325	2.36573	1.93503	2.13875	1.79809	6.63e-12	7.18e-10	AT1G77760.1	GNR1,NIA1,NR1	nitrate reductase 1
Glyma.18G205500	558	266	162	106	79	70	1.31709	0.661984	0.522792	0.301444	0.195691	0.218478	-1.8695	5.09e-05	0.00109981	AT1G47890.1	AtRLP7,RLP7	receptor like protein 7
Glyma.01G111500	123	182	161	59	81	57	3.04783	4.8058	5.48693	1.78482	2.13136	1.88114	-1.25635	0.00436319	0.045097	AT3G09085.1		Protein of unknown function (DUF962)
Glyma.11G122700	20435	26544	17569	10164	11876	8923	82.6886	113.586	97.4661	49.9696	50.9364	48.2717	-1.04159	2.1e-08	1.12e-06	AT5G42650.1	AOS,CYP74A,DDE2	allene oxide synthase
Glyma.06G240400	542	291	300	973	1124	489	1.58867	0.900897	1.20352	3.46347	3.49244	1.91603	1.18758	0.000377105	0.00597614	AT1G53140.1	DRP5A	Dynamin related protein 5A
Glyma.02G098251	454	498	257	236	172	84	5.54563	6.42434	4.29275	3.49159	2.21454	1.35658	-1.27355	0.00158463	0.0197979	AT1G25530.1		Transmembrane amino acid transporter family protein
Glyma.02G262000	45	70	44	178	418	258	0.505233	0.817067	0.674408	2.39871	4.95383	3.83098	2.42304	3.22e-08	1.63e-06
Glyma.04G207200	41	57	72	107	185	188	0.112028	0.17268	0.267935	0.433667	0.647212	0.68921	1.48555	0.00427797	0.0443851	AT5G08720.1
Glyma.08G116900	574	434	515	1112	1724	1204	3.54204	2.83334	4.35868	8.33723	11.2822	9.93765	1.40013	4.62e-08	2.25e-06	AT5G43060.1		Granulin repeat cysteine protease family protein
Glyma.19G028600	278	366	393	540	653	890	1.1793	1.64038	2.28525	2.78318	2.93819	5.05449	1.02932	0.00472535	0.0480218	AT5G15510.1		TPX2 (targeting protein for Xklp2) protein family
Glyma.13G063800	33	12	29	123	268	230	0.342378	0.128952	0.413363	1.55683	2.96937	3.2092	3.06724	5.67e-08	2.7e-06	AT3G28857.1		basic helix-loop-helix (bHLH) DNA-binding family protein
Glyma.19G167200	1057	780	738	1629	2354	2004	5.32729	4.15796	5.09719	9.97557	12.5773	13.5026	1.24422	9.72e-08	4.34e-06	AT5G44040.1
Glyma.18G200100	903	978	1216	334	397	550	4.93793	5.65248	9.11593	2.21831	2.2955	4.01729	-1.25421	0.000357833	0.00570806	AT5G01520.1		RING/U-box superfamily protein
Glyma.16G069300	149	126	67	182	323	248	0.582815	0.51987	0.358186	0.863438	1.3396	1.2958	1.18911	0.00277918	0.0313794	AT5G14490.1	anac085,NAC085	NAC domain containing protein 85
Glyma.06G114600	1035	616	590	1402	1472	1619	2.21813	1.39506	1.73276	3.6523	3.34347	4.63932	1.05987	0.000109453	0.00212326	AT1G77500.1		Protein of unknown function (DUF630 and DUF632)
Glyma.18G119300	45	19	19	112	66	110	0.158832	0.067657	0.089594	0.479496	0.247058	0.520408	1.88726	0.002793	0.031511	AT1G26870.1	ANAC009,FEZ	NAC (No Apical Meristem) domain transcriptional regulator superfamily protein
Glyma.15G142400	429	606	359	250	234	168	2.53454	3.78706	2.90704	1.79496	1.46322	1.32702	-1.07538	0.000417989	0.0065236	AT4G16260.1		Glycosyl hydrolase superfamily protein
Glyma.08G260500	4172	4407	3622	1102	1747	1778	8.70724	9.7251	10.3625	2.79296	3.86318	4.95919	-1.36532	1.25e-07	5.37e-06	AT1G13340.1		Regulator of Vps4 activity in the MVB pathway protein
Glyma.20G186200	288	347	115	66	74	119	1.65602	2.11064	0.904364	0.457066	0.451293	0.912389	-1.41562	0.00465784	0.0474684	AT1G25560.1	EDF1,TEM1	AP2/B3 transcription factor family protein
Glyma.17G084600	4450	7703	7213	1287	1868	884	56.5507	103.534	125.692	19.8632	25.1609	15.0214	-2.31509	3.45e-14	5.54e-12
Glyma.16G216800	263	233	192	697	1002	1312	0.842501	0.804991	0.791832	3.00192	3.50555	6.29278	2.19182	5.09e-11	4.56e-09	AT1G14590.1		Nucleotide-diphospho-sugar transferase family protein
Glyma.17G065200	443	1274	1637	185	341	424	3.02617	9.20801	15.3398	1.53489	2.46624	3.87564	-1.8472	0.000266841	0.00449141	AT4G25810.1	XTH23,XTR6	xyloglucan endotransglycosylase 6
Glyma.12G116800	8910	10321	6405	2517	2756	2577	55.2964	67.1729	52.5831	19.3135	16.7125	21.6246	-1.66408	4.5e-17	1.09e-14	AT4G28400.1		Protein phosphatase 2C family protein
Glyma.11G172300	38	34	73	134	170	169	0.201825	0.191688	0.533934	0.870104	0.960863	1.20396	1.66763	0.00223183	0.0262737	AT1G72310.1	ATL3	RING/U-box superfamily protein
Glyma.02G145600	330	291	209	506	568	711	0.892027	0.829076	0.775571	1.68751	1.63447	2.56661	1.17099	0.000161993	0.00296577	AT3G63240.1		DNAse I-like superfamily protein
Glyma.08G158100	5337	12204	6179	3732	4741	2071	41.4798	100.321	65.8456	35.2436	39.0637	21.5189	-1.18668	0.000300109	0.00494454	AT2G31945.1
Glyma.20G195900	114	287	239	83	103	22	0.763879	2.0461	2.21044	0.678578	0.73725	0.197267	-1.70735	0.00391984	0.0413968	AT5G07580.1		Integrase-type DNA-binding superfamily protein
Glyma.02G241000	1293	1428	1262	589	567	503	4.42687	5.16949	5.92455	2.44724	2.05723	2.29977	-1.24952	2.77e-08	1.43e-06	AT5G17300.1	RVE1	Homeodomain-like superfamily protein
Glyma.14G030000	3305	2900	1831	1124	1332	1013	10.1327	9.40155	7.69654	4.18662	4.32804	4.1504	-1.17175	1.36e-08	7.62e-07	AT3G59080.1		Eukaryotic aspartyl protease family protein
Glyma.03G034000	1398	1982	1294	608	904	559	4.75243	7.12431	6.02958	2.5093	3.25471	2.53931	-1.17293	1.67e-06	5.51e-05	AT4G00050.1	UNE10	basic helix-loop-helix (bHLH) DNA-binding superfamily protein
Glyma.12G219700	558	658	425	1072	1179	1064	3.06502	3.8229	3.19575	7.1564	6.86424	7.81587	1.05106	3.62e-06	0.000109335	AT1G61260.1		Protein of unknown function (DUF761)
Glyma.15G031000	402	748	653	238	336	109	4.06671	8.01724	9.07564	2.92179	3.6081	1.46979	-1.46875	0.000356967	0.0056984
Glyma.07G232251	0	0	0	23	10	22	0	0	0	0.42975	0.164347	0.452979	6.70931	0.00055981	0.008313	AT1G64860.1	RPOD1,SIG1,SIG2,SIGA,SIGB	sigma factor A
Glyma.U031110	26	52	0	0	0	0	0.093091	0.197453	0	0	0	0	-7.01375	0.00234666	0.0273598	AT4G03400.1	DFL2,GH3-10	Auxin-responsive GH3 family protein
Glyma.19G259700	225	442	358	894	1346	777	1.41251	2.93504	3.08129	6.82607	8.96195	6.52391	1.5248	4.58e-06	0.000134063	AT2G46770.1	ANAC043,EMB2301,NST1	NAC (No Apical Meristem) domain transcriptional regulator superfamily protein
Glyma.15G040200	9763	9048	11521	13359	23605	29168	82.3107	80.6732	133.17	136.853	210.965	328.788	1.14446	0.00059217	0.00874288	AT5G02560.1	HTA12	histone H2A 12
Glyma.07G116700	69	59	27	115	241	92	0.166137	0.150214	0.08626	0.337042	0.613735	0.295953	1.5398	0.00344395	0.0372743	AT4G37850.1		basic helix-loop-helix (bHLH) DNA-binding superfamily protein
Glyma.08G108700	0	0	0	20	38	52	0	0	0	0.580232	0.993188	1.69609	7.69487	2.74e-06	8.59e-05	AT4G15800.1	RALFL33	ralf-like 33
Glyma.02G027400	805	883	495	2093	2332	1847	6.6989	7.7746	5.65013	21.1827	20.5898	20.5681	1.56316	4.84e-13	6.46e-11	AT1G59940.1	ARR3	response regulator 3
Glyma.08G132300	7586	7141	4235	1835	1876	1565	31.3363	31.502	23.9981	9.35729	8.35587	8.69756	-1.7977	1.04e-18	2.98e-16	AT1G12990.1		beta-1,4-N-acetylglucosaminyltransferase family protein
Glyma.15G203500	445	405	404	89	139	70	2.13372	2.05244	2.65679	0.517283	0.706261	0.445683	-2.09543	1.7e-10	1.41e-08	AT4G31940.1	CYP82C4	cytochrome P450, family 82, subfamily C, polypeptide 4
Glyma.10G196400	534	573	262	985	1125	626	2.99099	3.39343	2.01162	6.70598	6.6821	4.69051	1.03076	0.000469335	0.00718966	AT3G10440.1		Shugoshin C terminus
Glyma.02G224100	2315	2123	3231	3220	6056	8098	27.7149	26.878	53.0236	46.8328	76.8538	129.622	1.19143	0.00183553	0.0224126	AT3G53730.1		Histone superfamily protein
Glyma.15G145900	1321	2251	1438	781	781	628	11.382	20.5116	16.9936	8.17216	7.13163	7.23094	-1.17903	8.96e-06	0.000240591
Glyma.12G236700	288	423	330	145	204	140	2.377	3.69123	3.73057	1.45602	1.7838	1.54703	-1.09604	0.000935803	0.0129528	AT3G63520.1	ATCCD1,ATNCED1,CCD1,NCED1	carotenoid cleavage dioxygenase 1
Glyma.13G145900	1147	939	1312	3571	4360	6063	6.303	5.45653	9.88226	23.8487	25.4027	44.5516	2.06787	1.7e-10	1.41e-08	AT3G53190.1		Pectin lyase-like superfamily protein
Glyma.18G270700	107	60	75	291	343	280	0.292512	0.172368	0.27975	0.969437	0.996441	1.02441	1.93546	1.29e-07	5.54e-06	AT3G51550.1	FER	Malectin/receptor-like protein kinase family protein
Glyma.01G219300	40	7	40	4	0	0	0.247927	0.040233	0.341417	0.028904	0	0	-4.47146	0.00483874	0.048912	AT1G63450.1	RHS8	root hair specific 8
Glyma.08G345300	2161	2301	1945	1097	1421	718	17.9645	20.23	22.1708	11.0813	12.5241	7.9755	-1.00293	1.1e-05	0.000287771	AT3G07410.1	AtRABA5b,RABA5b	RAB GTPase homolog A5B
Glyma.07G190100	20792	23111	21669	6906	10334	12793	106.862	125.617	152.697	43.1266	56.2986	87.9044	-1.09035	0.000169822	0.00308836	AT1G61340.1		F-box family protein
Glyma.10G014400	2252	1601	1421	1072	915	588	6.44128	4.8411	5.57035	3.72378	2.77361	2.24842	-1.01695	7.1e-05	0.00146889	AT3G62590.1		alpha/beta-Hydrolases superfamily protein
Glyma.02G236800	2484	3614	1977	718	941	665	9.83789	15.1366	10.7368	3.45336	3.95033	3.51739	-1.77384	8.14e-14	1.22e-11	AT4G27950.1	CRF4	cytokinin response factor 4
Glyma.10G154400	740	656	488	299	362	171	1.83278	1.73004	1.517	0.895294	0.928383	0.518327	-1.17965	4.13e-05	0.000912929	AT1G09010.1		glycoside hydrolase family 2 protein
Glyma.11G203400	835	587	400	2351	1965	1575	3.16335	2.34965	2.07416	10.8284	7.89385	7.97942	1.74248	2.94e-11	2.76e-09	AT1G65730.1	YSL7	YELLOW STRIPE like 7
Glyma.07G022100	192	142	120	501	457	480	0.943171	0.746589	0.808148	3.01019	2.41421	3.20534	1.71199	1.68e-08	9.22e-07
Glyma.09G155500	41770	64455	47801	87593	128113	108733	362.284	591.193	568.419	923.074	1177.87	1260.85	1.08531	8.73e-06	0.000235481	AT1G17860.1		Kunitz family trypsin and protease inhibitor protein
Glyma.09G111800	628	678	558	1505	2191	1789	5.50538	6.28151	6.7066	16.0335	20.3667	20.9802	1.57257	2.21e-12	2.64e-10	AT3G58000.1		VQ motif-containing protein
Glyma.18G004500	125	77	40	321	393	108	0.604676	0.318086	0.180098	2.0606	2.15153	0.85304	1.77511	0.00061325	0.00900838	AT5G16740.1		Transmembrane amino acid transporter family protein
Glyma.18G012267	29	42	20	133	171	160	0.366397	0.574542	0.338836	2.07909	2.33288	2.76421	2.39887	7.36e-07	2.68e-05	AT1G67750.1		Pectate lyase family protein
Glyma.20G106700	239	139	169	579	824	444	0.619365	0.381157	0.602633	1.82802	2.27151	1.54267	1.745	3.47e-08	1.75e-06	AT1G21740.1		Protein of unknown function (DUF630 and DUF632)
Glyma.13G323800	316	396	114	1426	1120	877	1.09963	1.4596	0.54334	6.04206	4.14178	4.08906	2.12395	1.17e-08	6.64e-07	AT5G60770.1	ATNRT2.4,NRT2.4	nitrate transporter 2.4
Glyma.07G045800	93	72	115	335	393	473	0.502924	0.409273	0.853891	2.20476	2.25675	3.4297	2.10922	1.74e-07	7.21e-06	AT1G53860.1		Remorin family protein
Glyma.20G009000	1331	1495	702	413	430	165	8.55842	10.169	6.18474	3.22265	2.93183	1.41819	-1.7954	2.37e-07	9.6e-06	AT3G03280.1
Glyma.04G020200	1498	1041	1171	3515	3267	2629	8.08693	5.93809	8.66667	23.0544	18.6915	18.9686	1.35573	1.64e-09	1.13e-07	AT5G11880.1		Pyridoxal-dependent decarboxylase family protein
Glyma.08G146100	2590	2893	2339	1229	1545	1088	12.741	15.0539	15.7716	7.34161	8.05207	7.1435	-1.01328	7.09e-08	3.29e-06	AT5G64700.1		nodulin MtN21 /EamA-like transporter family protein
Glyma.15G071200	930	1000	444	240	218	84	2.94257	3.34632	1.92353	0.922889	0.729589	0.353381	-2.11047	5.58e-08	2.67e-06
Glyma.19G021300	2854	2533	2175	709	785	1077	7.10204	6.6673	7.42067	2.14127	2.07033	3.58097	-1.4966	7.27e-08	3.36e-06	AT5G39865.1		Glutaredoxin family protein
Glyma.18G064401	2352	1754	1688	2881	5405	6131	33.9109	26.7348	33.3633	50.4653	82.619	118.206	1.36421	1.33e-05	0.000340937	AT3G53730.1		Histone superfamily protein
Glyma.02G045500	24	36	61	159	147	121	0.17422	0.28229	0.618311	1.4294	1.15383	1.20375	1.76517	0.00185818	0.0226385	AT4G35900.1	atbzip14,FD,FD-1	Basic-leucine zipper (bZIP) transcription factor family protein
Glyma.17G151800	501	430	397	1100	885	886	1.55676	1.33108	1.91675	4.1284	3.05781	3.76838	1.14355	4.92e-06	0.000142823	AT3G60190.1	ADL1E,ADL4,ADLP2,DL1E,DRP1E,EDR3	DYNAMIN-like 1E
Glyma.08G279600	544	214	445	863	1007	810	1.35063	0.561918	1.51702	2.60611	2.65376	2.69245	1.15186	0.00150238	0.0189987	AT4G38070.1		basic helix-loop-helix (bHLH) DNA-binding superfamily protein
Glyma.12G060700	22564	24505	18215	6402	8971	10287	103.863	119.286	114.952	35.8023	43.7724	63.3038	-1.29768	2.82e-07	1.12e-05	AT5G59550.1		zinc finger (C3HC4-type RING finger) family protein
Glyma.03G192800	197	153	50	362	262	367	0.480431	0.392689	0.166075	1.07181	0.675008	1.19638	1.42905	0.00225099	0.0264493	AT1G66950.1	ATPDR11,PDR11	pleiotropic drug resistance 11
Glyma.03G115132	1927	1879	1038	720	637	307	7.13615	7.36803	5.28369	3.24379	2.49636	1.51026	-1.52101	7.52e-07	2.73e-05	AT3G60470.1		Plant protein of unknown function (DUF247)
Glyma.13G216300	19	13	18	0	0	0	0.148928	0.10954	0.193547	0	0	0	-6.50043	0.00107834	0.0144712	AT4G15680.1		Thioredoxin superfamily protein
Glyma.07G100600	103	96	104	196	210	302	0.393915	0.390782	0.54726	0.914527	0.855179	1.55502	1.2669	0.0025536	0.0292334	AT1G18090.1		5\'-3\' exonuclease family protein
Glyma.04G168400	196	244	191	78	135	80	2.06666	2.72368	2.75819	0.99151	1.50662	1.12553	-1.11638	0.00347607	0.0375288	AT3G47510.1
Glyma.16G176700	82	153	75	268	229	201	0.2664	0.525376	0.332857	1.06348	0.792101	0.876622	1.2069	0.00326932	0.0357478	AT4G01250.1	AtWRKY22,WRKY22	WRKY family transcription factor
Glyma.18G238700	4756	6455	6416	2183	2886	1789	46.6497	66.9489	86.1854	25.9693	29.9429	23.4394	-1.39247	2.26e-08	1.19e-06	AT1G01470.1	LEA14,LSR3	Late embryogenesis abundant protein
Glyma.18G193600	49	51	29	129	160	100	0.255877	0.280347	0.202727	0.824199	0.890578	0.701975	1.61621	0.000465098	0.00712977	AT3G54050.1	HCEF1	high cyclic electron flow 1
Glyma.18G225300	70	65	59	0	13	7	0.545593	0.495495	0.757791	0	0.102217	0.046047	-3.30093	0.000789873	0.0112213	AT2G45760.1	BAL,BAP2	BON association protein 2
Glyma.14G224000	2061	2056	1827	4245	5769	4445	14.1084	15.1432	17.4389	35.4775	41.0742	41.3011	1.29132	5.77e-12	6.39e-10	AT1G20930.1	CDKB2;2	cyclin-dependent kinase B2;2
Glyma.12G023200	620	741	783	1820	2611	2750	4.20719	5.24135	7.28263	14.9949	18.7081	24.698	1.75348	2.03e-09	1.38e-07	AT2G41990.1
Glyma.18G284700	927	770	536	2139	2123	1598	3.71094	3.25863	2.96568	10.4081	9.01245	8.57787	1.42728	2.25e-11	2.15e-09	AT1G69040.2	ACR4	ACT domain repeat 4
Glyma.04G038800	1446	827	635	1983	2398	1887	3.83157	2.31426	2.30404	6.35842	6.7233	6.66827	1.15859	1.49e-05	0.000377058	AT4G33400.1		Vacuolar import/degradation, Vid27-related protein
Glyma.06G267400	714	496	438	311	333	113	1.38329	1.01649	1.16383	0.727949	0.678326	0.289449	-1.13717	0.00253686	0.0291029	AT3G25510.1		disease resistance protein (TIR-NBS-LRR class), putative
Glyma.04G244200	28	20	83	243	403	381	0.172984	0.128734	0.709892	1.84852	2.67587	3.19071	2.88639	1.5e-06	4.98e-05	AT5G51810.1	AT2353,ATGA20OX2,GA20OX2	gibberellin 20 oxidase 2
Glyma.09G217600	1210	1336	911	462	666	452	55.0504	64.291	56.8108	25.5306	32.0949	27.4939	-1.11408	5.31e-07	1.99e-05
Glyma.11G244300	65	181	160	654	985	586	0.262535	0.775793	0.887761	3.22236	4.23498	3.17528	2.40633	1.02e-08	5.94e-07	AT3G26120.1	TEL1	terminal EAR1-like 1
Glyma.18G086900	1298	1381	1263	454	591	498	4.14197	4.66109	5.52645	1.75931	2.00011	2.12451	-1.34367	4.73e-09	2.96e-07	AT3G07040.1	RPM1,RPS3	NB-ARC domain-containing disease resistance protein
Glyma.13G093600	517	297	234	1306	1620	1639	2.40675	1.46859	1.63574	7.50764	8.03011	10.2756	2.18928	1.92e-13	2.74e-11	AT1G52540.1		Protein kinase superfamily protein
Glyma.15G048400	609	508	319	1419	1350	897	2.27078	2.00185	1.6299	6.4309	5.34096	4.47482	1.3867	5.97e-08	2.82e-06	AT5G23570.1	ATSGS3,SGS3	XS domain-containing protein / XS zinc finger domain-containing protein-related
Glyma.18G210900	269	451	202	2912	3767	2508	3.01838	5.36	3.10772	39.8185	44.9487	37.743	3.34302	2.01e-34	3.03e-31	AT2G38540.1	ATLTP1,LP1,LTP1	lipid transfer protein 1
Glyma.11G050900	1897	2066	1806	886	985	569	10.9308	12.6637	14.2662	6.2125	6.03036	4.56366	-1.2531	2.34e-08	1.23e-06	AT4G33920.1		Protein phosphatase 2C family protein
Glyma.19G232200	179	178	129	306	467	242	0.947487	0.999879	0.938889	1.97326	2.62894	1.71858	1.05999	0.000837535	0.0117947	AT4G15920.1		Nodulin MtN3 family protein
Glyma.10G127500	530	625	422	920	1310	1016	4.39807	5.48255	4.79628	9.27804	11.53	11.2813	1.06402	5.02e-06	0.000145207	AT3G24020.1		Disease resistance-responsive (dirigent-like protein) family protein
Glyma.15G086200	24275	24034	13694	7949	8307	4900	70.6404	73.9607	54.634	28.1029	25.6217	19.0635	-1.52492	5.16e-12	5.76e-10	AT1G29340.1	ATPUB17,PUB17	plant U-box 17
Glyma.02G078300	1040	1204	398	305	140	69	1.70589	2.08818	0.894968	0.60746	0.24265	0.151075	-2.30775	2.84e-06	8.84e-05	AT3G60470.1		Plant protein of unknown function (DUF247)
Glyma.17G202100	418	860	320	1314	1759	696	4.2154	9.1823	4.42767	16.1219	18.8333	9.39906	1.23843	0.000890573	0.0124372	AT5G24860.1	ATFPF1,FPF1	flowering promoting factor 1
Glyma.14G097500	333	286	263	523	778	957	4.53517	4.11019	4.90733	8.64612	11.2277	17.4272	1.4064	2.35e-05	0.00055667	AT5G11970.1		Protein of unknown function (DUF3511)
Glyma.18G214800	58	52	92	311	342	366	0.209513	0.195822	0.45312	1.43857	1.40975	1.93821	2.31877	7.58e-08	3.48e-06	AT2G38510.1		MATE efflux family protein
Glyma.11G069702	268	208	136	56	47	18	3.05466	2.50885	2.12658	0.765643	0.565122	0.261072	-2.32436	3.09e-06	9.47e-05
Glyma.04G158200	5	14	5	62	104	33	0.022002	0.081281	0.033282	0.412306	0.606151	0.2415	3.02787	0.000206075	0.00362525	AT1G18485.1		Pentatricopeptide repeat (PPR) superfamily protein
Glyma.16G054400	631	1043	597	394	455	169	4.07783	7.13213	5.29527	3.0982	3.11963	1.46067	-1.17788	0.00102273	0.0138613	AT5G13080.1	ATWRKY75,WRKY75	WRKY DNA-binding protein 75
Glyma.06G160400	1227	682	1719	227	322	718	18.0599	10.6033	34.6792	4.05429	5.01487	14.1319	-1.48351	0.00366314	0.0391993	AT5G63660.1	LCR74,PDF2.5	Scorpion toxin-like knottin superfamily protein
Glyma.08G099800	348	460	363	149	129	55	2.84935	3.9864	4.07733	1.47899	1.11765	0.603164	-1.83697	3.86e-06	0.000116073
Glyma.13G291400	1825	1688	1331	4020	5695	4924	9.74989	9.53469	9.74854	26.1001	32.2611	35.176	1.62606	1.46e-15	2.98e-13	AT1G68810.1		basic helix-loop-helix (bHLH) DNA-binding superfamily protein
Glyma.10G186400	99	61	99	4	27	0	0.426985	0.278041	0.585486	0.01928	0.122468	0	-3.2281	0.00190952	0.0231734	AT2G38940.1	ATPT2,PHT1;4	phosphate transporter 1;4
Glyma.03G246100	729	861	555	1599	2009	1329	2.55829	3.3712	2.62446	6.82552	7.39487	6.15079	1.21796	5.85e-09	3.58e-07	AT3G04810.1	ATNEK2,NEK2	NIMA-related kinase 2
Glyma.13G156300	135	142	68	431	472	253	0.718305	0.796521	0.493186	2.78707	2.66548	1.79713	1.77089	7.39e-07	2.69e-05	AT1G80710.1	DRS1	DROUGHT SENSITIVE 1
Glyma.17G135900	88	70	62	164	216	152	0.375661	0.316963	0.363831	0.856	0.980986	0.870899	1.28855	0.000775868	0.0110656	AT2G27830.1
Glyma.06G154400	515	623	676	52	183	253	5.20849	6.65858	9.36715	0.629493	1.95948	3.41302	-1.86154	0.000332549	0.00537748	AT5G64530.1	ANAC104,XND1	xylem NAC domain 1
Glyma.09G254302	9062	17119	17392	5108	7647	5614	94.5857	188.958	248.886	64.7728	84.6036	78.3368	-1.28138	4.38e-05	0.000959035	AT1G01470.1	LEA14,LSR3	Late embryogenesis abundant protein
Glyma.05G218400	775	1062	739	223	340	231	4.76567	6.91195	6.23347	1.6679	2.21807	1.89663	-1.69342	3.29e-10	2.62e-08	AT1G64500.1		Glutaredoxin family protein
Glyma.11G251800	332	393	503	57	64	60	3.31815	4.15215	6.88674	0.688282	0.671957	0.792095	-2.78072	1.08e-12	1.39e-10	AT1G27300.1
Glyma.11G055700	4280	3877	2436	1698	1830	1103	10.0325	9.60995	7.82696	4.83444	4.54629	3.45588	-1.16891	8.79e-08	3.97e-06	AT5G67030.1	ABA1,ATABA1,ATZEP,IBS3,LOS6,NPQ2,ZEP	zeaxanthin epoxidase (ZEP) (ABA1)
Glyma.03G159800	1201	1453	1048	392	633	656	7.46337	9.54542	8.9221	2.95915	4.16735	5.44749	-1.10037	0.000166246	0.00303091	AT1G50640.1	ATERF3,ERF3	ethylene responsive element binding factor 3
Glyma.05G147400	6382	5834	3331	2237	2525	2538	31.8718	30.8114	22.8081	13.5706	13.3642	16.9459	-1.02543	1.08e-05	0.000283261	AT1G67340.1		HCP-like superfamily protein with MYND-type zinc finger
Glyma.07G196300	25	37	22	67	188	201	0.195487	0.309759	0.239156	0.640964	1.57982	2.12958	2.48923	3.06e-05	0.000704625	AT1G03700.1		Uncharacterised protein family (UPF0497)
Glyma.01G226200	1149	786	487	1437	2074	1368	3.45267	2.48846	1.94788	5.23276	6.59826	5.48993	1.05285	0.000101291	0.00198612	AT2G46500.2	ATPI4K GAMMA 4,PI4K GAMMA 4,UBDK GAMMA 4	phosphoinositide 4-kinase gamma 4
Glyma.11G244800	261	187	215	2617	3218	2070	1.27979	0.967023	1.44503	15.6285	16.7674	13.6016	3.57075	2.04e-54	1.48e-50	AT1G67750.1		Pectate lyase family protein
Glyma.06G297900	486	570	393	190	301	147	7.38156	9.15142	8.1783	3.50577	4.84506	2.98144	-1.19259	8.19e-05	0.00165103	AT4G10265.1		Wound-responsive family protein
Glyma.02G089500	1816	2456	1082	952	888	364	22.2121	31.7695	18.1464	14.1467	11.5071	5.93703	-1.26744	0.000218566	0.00381272	AT2G47485.1
Glyma.10G224500	15217	15321	8896	4850	5262	3328	68.589	73.0294	54.9722	26.5596	25.1423	20.0539	-1.52468	1.14e-13	1.67e-11	AT1G18740.1		Protein of unknown function (DUF793)
Glyma.16G013000	1492	2068	1211	378	487	380	16.1871	23.7318	18.0121	4.98234	5.5926	5.50768	-1.91137	2.96e-15	5.66e-13	AT1G53903.1		Protein of unknown function (DUF581)
Glyma.13G189600	185	177	245	585	618	647	0.733843	0.743392	1.33086	2.81916	2.59984	3.43474	1.60474	1.68e-06	5.51e-05	AT2G38720.1	MAP65-5	microtubule-associated protein 65-5
Glyma.01G037000	78	111	127	423	698	358	0.662673	0.992637	1.48016	4.37821	6.30753	4.07994	2.17183	1.07e-08	6.19e-07	AT1G59970.1		Matrixin family protein
Glyma.13G191900	293	229	241	97	183	80	1.37677	1.13884	1.55281	0.550077	0.910693	0.501158	-1.11403	0.00387591	0.0410035	AT3G12320.1
Glyma.10G077800	32	67	63	173	210	216	0.208915	0.464843	0.564566	1.37522	1.45635	1.89411	1.88403	0.000113809	0.00219605	AT2G36026.1		Ovate family protein
Glyma.13G049500	863	876	461	1753	1865	1422	3.22513	3.46333	2.36291	7.96208	7.39126	7.10733	1.24153	1.37e-07	5.86e-06	AT5G38530.1	TSBtype2	tryptophan synthase beta type 2
Glyma.06G300200	7225	11776	10004	1678	2398	1985	48.5771	83.7314	92.2193	13.7073	17.0884	17.8398	-2.26358	2.41e-17	5.97e-15	AT2G31180.1	ATMYB14,MYB14,MYB14AT	myb domain protein 14
Glyma.10G079700	940	1528	678	411	491	349	4.66628	8.01998	4.60967	2.47404	2.5834	2.31378	-1.29666	1.08e-05	0.000284077	AT2G35460.1		Late embryogenesis abundant (LEA) hydroxyproline-rich glycoprotein family
Glyma.15G162667	138	151	183	600	665	564	0.415365	0.481885	0.758304	2.20426	2.13157	2.27996	1.94213	5.87e-10	4.37e-08	AT5G38350.1		Disease resistance protein (NBS-LRR class) family
Glyma.03G042700	1746	2511	2259	581	722	993	7.56221	11.5006	13.4154	3.05342	3.31191	5.74909	-1.47062	7.03e-06	0.000195022	AT2G38470.1	ATWRKY33,WRKY33	WRKY DNA-binding protein 33
Glyma.18G228200	31	72	39	97	188	317	0.269217	0.674741	0.477017	1.04864	1.78162	3.79487	2.16199	0.000311651	0.00510005	AT2G01770.1	ATVIT1,VIT1	vacuolar iron transporter 1
Glyma.04G073150	95	112	86	34	29	29	1.42922	1.77636	1.76799	0.619082	0.452939	0.580429	-1.64327	0.00165641	0.0206042	AT5G25560.4		CHY-type/CTCHY-type/RING-type Zinc finger protein
Glyma.06G210200	5760	5741	5320	2184	2996	2693	52.9403	55.7976	67.0346	24.3892	29.1894	33.0879	-1.07863	3.68e-07	1.42e-05	AT1G49000.1
Glyma.03G161400	319	586	456	1145	1092	570	1.42947	2.77705	2.8003	6.23319	5.18881	3.41509	1.01576	0.00281608	0.0316732	AT2G42430.1	ASL18,LBD16	lateral organ boundaries-domain 16
Glyma.17G218000	2880	2626	2022	4567	6525	4523	10.1482	9.48741	9.70195	18.9547	24.2045	20.1032	1.06939	3.25e-09	2.1e-07	AT4G31890.2		ARM repeat superfamily protein
Glyma.20G193800	332	321	193	563	780	506	1.62543	1.72852	1.34778	3.37104	4.11624	3.15165	1.15449	1.34e-05	0.000343081	AT5G04320.2		Shugoshin C terminus
Glyma.07G126600	63	120	105	264	282	447	0.364128	0.742906	0.807898	1.88228	1.74879	3.50431	1.82276	7.93e-05	0.00160918	AT4G26260.2	MIOX4	myo-inositol oxygenase 4
Glyma.13G275000	13	16	15	0	0	0	0.110745	0.148453	0.172068	0	0	0	-6.31397	0.00223479	0.0263015
Glyma.19G174200	5374	7879	6250	678	1161	643	57.0774	88.4895	91.0106	8.74175	13.0684	9.12769	-2.99829	1.3e-31	1.53e-28	AT2G37430.1		C2H2 and C2HC zinc fingers superfamily protein
Glyma.15G208600	207	209	207	510	635	354	0.951977	1.01137	1.2995	2.88236	3.08114	2.16145	1.24671	1.83e-05	0.000451476	AT5G57090.1	AGR,AGR1,ATPIN2,EIR1,PIN2,WAV6	Auxin efflux carrier family protein
Glyma.04G240600	362	223	372	613	857	675	1.68603	1.0989	2.37721	3.46788	4.2336	4.20228	1.14897	0.00047033	0.00719985	AT5G42240.1	scpl42	serine carboxypeptidase-like 42
Glyma.15G052200	494	902	647	266	399	296	4.59159	8.86896	8.24517	3.00288	3.93419	3.67783	-1.09125	0.000746582	0.0107003	AT5G64080.1		Bifunctional inhibitor/lipid-transfer protein/seed storage 2S albumin superfamily protein
Glyma.14G193400	149	142	159	443	700	407	0.691106	0.696243	1.00786	2.50178	3.44584	2.52496	1.7582	1.86e-08	1e-06	AT2G38170.3	ATCAX1,CAX1,RCI4	cation exchanger 1
Glyma.07G215500	1292	1008	650	633	577	248	5.7717	4.76022	3.98194	3.43331	2.73363	1.47793	-1.00204	0.00279648	0.0315258	AT2G15490.1	UGT73B4	UDP-glycosyltransferase 73B4
Glyma.05G024000	449	419	251	187	208	105	1.00003	0.987998	0.765662	0.506107	0.491636	0.311469	-1.14519	0.000633282	0.00927453	AT1G74360.1		Leucine-rich repeat protein kinase family protein
Glyma.06G018100	436	418	565	694	1175	1042	3.88671	3.93428	6.89925	7.51631	11.107	12.4208	1.02266	0.00179052	0.0219861	AT5G42330.1
Glyma.13G326100	102	146	70	248	339	222	0.327861	0.581899	0.241664	1.22569	1.38064	1.12493	1.3727	0.000195706	0.00348075	AT3G26700.1		Protein kinase superfamily protein
Glyma.17G030700	14623	15548	9473	4334	4592	3304	41.7653	46.9751	36.8724	15.0302	13.8131	12.5697	-1.66599	2.45e-19	7.74e-17	AT4G16120.1	ATSEB1,COBL7,SEB1	COBRA-like protein-7 precursor
Glyma.10G145300	39368	53882	27224	7978	8154	4501	113.546	164.345	107.653	27.9567	24.9291	17.3534	-2.52851	4.25e-24	2.29e-21	AT2G47180.1	AtGolS1,GolS1	galactinol synthase 1
Glyma.11G061900	78	149	69	221	306	243	0.735433	1.4939	0.8918	2.54831	3.0762	3.08261	1.41098	0.000540361	0.00807664	AT5G66580.1
Glyma.15G116800	335	345	174	139	159	89	1.46039	1.59151	1.03537	0.73164	0.731495	0.516018	-1.11288	0.00213909	0.0254492	AT2G35760.1		Uncharacterised protein family (UPF0497)
Glyma.12G099700	1264	2041	1458	412	692	468	6.94336	11.8638	10.9838	2.74597	4.02867	3.43848	-1.60465	1.26e-08	7.1e-07	AT3G21700.3	ATSGP2,SGP2	Ras-related small GTP-binding family protein
Glyma.10G164100	571	327	495	748	1169	1380	3.74646	2.26963	4.45285	5.97159	8.13869	12.118	1.27206	0.000379955	0.00601258	AT5G28640.1	AN3,ATGIF1,GIF,GIF1	SSXT family protein
Glyma.02G287051	23	17	26	75	113	185	1.28918	0.99468	1.98225	5.1982	6.89379	14.1713	2.54224	5.06e-05	0.00109392
Glyma.10G281000	374	393	302	187	224	111	1.90323	2.11716	2.10457	1.15618	1.20704	0.754958	-1.04204	0.00100274	0.0136412	AT1G14600.1		Homeodomain-like superfamily protein
Glyma.01G241900	23	51	55	168	352	332	0.239868	0.582479	0.804571	2.20332	4.02879	4.79259	2.7036	2.79e-07	1.11e-05
Glyma.03G125400	768	562	458	2028	1878	1868	3.5933	2.78464	2.93978	11.5462	9.39848	11.736	1.74029	7.65e-14	1.15e-11	AT1G28110.1	SCPL45	serine carboxypeptidase-like 45
Glyma.20G090400	207	166	108	366	652	353	0.713368	0.606181	0.5107	1.53668	2.39152	1.63065	1.52654	3.7e-06	0.000111562	AT1G59740.1		Major facilitator superfamily protein
Glyma.09G063300	1941	2864	1646	1097	1263	826	12.1583	18.9713	14.1364	8.34443	8.38298	6.9115	-1.00331	2.43e-05	0.000573448	AT5G56980.1
Glyma.03G178100	914	400	482	1262	1377	1046	2.91113	1.34641	2.09455	4.87649	4.64548	4.43703	1.06798	0.00051115	0.00772108	AT2G37080.1	RIP3	ROP interactive partner 3
Glyma.07G008400	267	204	237	397	522	551	1.28929	1.04553	1.3572	2.15358	2.52757	3.07629	1.07885	0.000802873	0.0113911	AT1G72670.1	iqd8	IQ-domain 8
Glyma.08G102100	1479	1253	1317	3575	4570	3904	9.51914	8.52378	11.6217	27.9615	31.1832	33.5955	1.58453	3.44e-14	5.53e-12	AT1G24360.1		NAD(P)-binding Rossmann-fold superfamily protein
Glyma.15G115600	44461	55324	36184	23501	25770	17651	202.896	266.989	226.39	130.301	124.656	107.688	-1.00763	4.61e-08	2.24e-06	AT5G47530.1		Auxin-responsive family protein
Glyma.11G076300	264	499	369	793	1501	1440	1.76224	3.52494	3.37426	6.44117	10.6356	12.8666	1.73533	1.39e-06	4.67e-05
Glyma.18G273100	2886	3338	2145	914	1123	510	15.7521	19.3348	16.1501	6.01968	6.48125	3.97122	-1.72169	9.26e-12	9.69e-10	AT5G28680.1	ANX2	Malectin/receptor-like protein kinase family protein
Glyma.19G002802	46	12	9	179	286	266	0.242234	0.066506	0.060955	1.16611	1.62516	1.90908	3.54086	2.77e-09	1.83e-07	AT5G40540.1		Protein kinase superfamily protein
Glyma.08G342100	45	36	0	0	0	0	0.344026	0.297193	0	0	0	0	-7.05495	0.00196535	0.0237651	AT1G73260.1	ATKTI1,KTI1	kunitz trypsin inhibitor 1
Glyma.16G165600	745	350	285	1143	1101	824	1.52718	0.7594	0.801726	2.87395	2.39503	2.25817	1.20685	0.000249926	0.0042543	AT1G76740.1
Glyma.20G017800	100	117	95	187	310	270	1.1043	1.36163	1.44445	2.51594	3.64515	3.99363	1.31569	0.000452526	0.00698366	AT2G01505.1	CLE16	CLAVATA3/ESR-RELATED 16
Glyma.05G164700	808	739	461	1775	1879	1039	3.77897	3.65585	2.95639	10.0963	9.32074	6.50367	1.24414	6.55e-07	2.4e-05	AT2G25737.1		Sulfite exporter TauE/SafE family protein
Glyma.03G222400	290	556	323	78	182	67	3.78281	7.69191	5.78906	1.23382	2.51826	1.15543	-1.8754	1.62e-05	0.000406251	AT1G02450.1	NIMIN-1,NIMIN1	NIM1-interacting 1
Glyma.12G061900	10034	8832	5159	4174	4546	2716	28.6476	26.6657	20.1939	14.4787	13.7553	10.3634	-1.04048	3.91e-06	0.000117192	AT1G07530.1	ATGRAS2,GRAS2,SCL14	SCARECROW-like 14
Glyma.10G206800	228	457	731	2402	5197	6076	4.5777	9.72826	20.1957	58.8115	111.024	163.718	3.23332	6e-12	6.61e-10
Glyma.02G035200	19522	19503	13683	6480	8020	7408	148.212	156.582	142.423	59.7692	64.5398	75.19	-1.226	8.34e-11	7.26e-09	AT1G70420.1		Protein of unknown function (DUF1645)
Glyma.18G055400	1461	2212	1696	10082	10334	5495	9.93323	15.901	15.8101	83.2854	74.4808	49.9477	2.25052	9.3e-18	2.4e-15	AT5G05340.1		Peroxidase superfamily protein
Glyma.12G101600	214	268	54	56	47	10	0.724873	0.957759	0.249058	0.229332	0.167378	0.044926	-2.20943	0.00144694	0.0184367	AT1G05280.1		Protein of unknown function (DUF604)
Glyma.11G146481	3513	2858	3653	4680	8757	11336	41.3599	35.5744	58.9583	66.9455	109.279	178.424	1.33664	0.000129194	0.00244533	AT3G45930.1		Histone superfamily protein
Glyma.15G253500	924	739	634	131	118	65	4.59451	3.88918	4.32148	0.790017	0.618268	0.431145	-2.86388	3.88e-21	1.51e-18	AT1G16670.1		Protein kinase superfamily protein
Glyma.08G014000	1628	1913	1307	3369	4591	2831	6.37355	7.92288	7.01873	16.0332	19.062	14.8231	1.16048	3.61e-09	2.31e-07	AT1G63470.1		AT hook motif DNA-binding family protein
Glyma.02G164400	4	12	25	0	0	0	0.013597	0.044779	0.116109	0	0	0	-6.31202	0.00388106	0.041039	AT2G39210.1		Major facilitator superfamily protein
Glyma.07G183200	158	224	162	55	108	52	0.788287	1.18492	1.11028	0.329603	0.570012	0.347483	-1.36235	0.00190171	0.0230915	AT5G17050.1	UGT78D2	UDP-glucosyl transferase 78D2
Glyma.09G228000	1079	946	574	2694	3029	2025	5.87989	5.41992	4.40373	17.8482	17.4374	14.9956	1.60998	2.13e-13	3.02e-11	AT3G08030.2		Protein of unknown function, DUF642
Glyma.20G116500	93	53	70	146	298	200	0.568117	0.343716	0.585214	1.08726	1.93747	1.63671	1.57318	0.000375271	0.00595358	AT1G68460.1	IPT2	isopentenyltransferase 1
Glyma.06G131000	161	67	173	16	29	49	1.98306	0.864457	2.91468	0.226228	0.375875	0.800765	-2.06491	0.00216114	0.0256352
Glyma.02G182200	1112	671	548	2530	2526	2743	2.93583	1.87276	1.98347	8.12057	7.07433	9.68835	1.80846	1.62e-11	1.62e-09	AT2G41890.1		curculin-like (mannose-binding) lectin family protein / PAN domain-containing protein
Glyma.18G043200	4698	5196	5811	2358	3559	2069	41.9951	49.0529	71.3418	25.5913	33.6266	24.8313	-1.01203	4.15e-05	0.000917046	AT5G37478.1		TPX2 (targeting protein for Xklp2) protein family
Glyma.14G213400	625	790	575	235	395	289	5.47661	7.32101	6.91315	2.4999	3.67116	3.38002	-1.10542	9.01e-05	0.00179044	AT2G01670.1	atnudt17,NUDT17	nudix hydrolase homolog 17
Glyma.10G281900	79	111	98	274	357	466	0.454713	0.671745	0.772685	1.91573	2.18018	3.59436	1.96445	1.32e-06	4.48e-05	AT2G31050.1		Cupredoxin superfamily protein
Glyma.07G260600	1510	964	720	3131	3341	2144	4.23321	2.89876	2.74629	10.5868	9.85707	8.24789	1.46539	4.41e-09	2.78e-07	AT1G16630.1
Glyma.13G152950	652	713	687	288	381	212	3.87334	4.47883	5.59125	2.07499	2.39515	1.68365	-1.24269	5.51e-06	0.000157709	AT5G03610.1		GDSL-like Lipase/Acylhydrolase superfamily protein
Glyma.06G288600	184	140	63	277	344	220	0.46126	0.372121	0.214869	0.845775	0.917902	0.740667	1.1728	0.00312729	0.0344887	AT1G28440.1	HSL1	HAESA-like 1
Glyma.05G150500	781	394	452	1334	1160	925	1.9207	1.02337	1.52334	4.001	3.03051	3.03862	1.10115	0.000199757	0.00353119	AT3G23740.1
Glyma.18G210000	343	407	398	26	101	26	2.42008	3.03212	3.84663	0.21583	0.750995	0.239	-2.9915	3.06e-09	2e-07	AT5G01750.2		Protein of unknown function (DUF567)
Glyma.08G161400	225	191	111	406	528	658	1.39979	1.25808	0.94591	3.068	3.48078	5.47318	1.67764	2.85e-06	8.84e-05	AT5G44600.1		S-adenosyl-L-methionine-dependent methyltransferases superfamily protein
Glyma.04G037800	230	253	211	295	613	672	1.32179	1.54138	1.65946	2.05904	3.74277	5.17613	1.22469	0.00142211	0.0181733	AT5G42700.1		AP2/B3-like transcriptional factor family protein
Glyma.10G158300	143	71	54	213	328	182	0.744109	0.391904	0.384004	1.34794	1.81357	1.27036	1.46331	0.000752774	0.0107679	AT3G04980.1		DNAJ heat shock N-terminal domain-containing protein
Glyma.09G248200	593	413	599	1443	2219	1883	1.7929	1.31933	2.48199	5.30087	7.11304	7.61146	1.78319	9.47e-10	6.82e-08	AT5G17430.1	BBM	Integrase-type DNA-binding superfamily protein
Glyma.19G194950	268	175	164	382	458	462	1.09485	0.754051	0.91621	1.8993	1.98707	2.5264	1.14712	0.000284642	0.00473802	AT5G03870.1		Glutaredoxin family protein
Glyma.15G176200	171	186	164	58	44	63	6.57689	7.56447	8.66094	2.68328	1.77773	3.21853	-1.61598	0.00029874	0.00492971
Glyma.06G105200	849	941	721	513	410	217	4.33285	5.07805	5.04275	3.1785	2.21595	1.48025	-1.14221	0.000246574	0.00420873	AT1G78070.1		Transducin/WD40 repeat-like superfamily protein
Glyma.08G227200	1570	1503	822	3156	3570	2962	7.14866	7.23419	5.12733	17.4592	17.231	18.0274	1.36629	7.14e-10	5.26e-08	AT3G10660.1	ATCPK2,CPK2	calmodulin-domain protein kinase cdpk isoform 2
Glyma.01G091100	2460	2487	1668	796	931	665	7.88814	8.43325	7.3349	3.09967	3.16371	2.84767	-1.4424	3.56e-14	5.69e-12	AT3G25620.2		ABC-2 type transporter family protein
Glyma.20G089800	80	168	81	241	300	230	0.861433	1.92708	1.20247	3.17528	3.44177	3.33568	1.2528	0.00216865	0.0257118	AT5G26731.1
Glyma.20G087900	255	132	121	642	565	610	0.594349	0.324127	0.385741	1.81792	1.39533	1.899	1.90261	2.43e-08	1.27e-06	AT5G43530.1		Helicase protein with RING/U-box domain
Glyma.09G166300	95	80	65	300	410	332	0.415278	0.347197	0.368769	1.52608	1.82577	1.83797	2.14549	4.5e-11	4.08e-09	AT1G48405.1		Kinase interacting (KIP1-like) family protein
Glyma.20G205900	0	0	0	15	31	56	0	0	0	0.163147	0.297177	0.672224	7.61002	7.42e-06	0.000204321	AT2G38870.1		Serine protease inhibitor, potato inhibitor I-type family protein
Glyma.18G157800	90	64	101	18	30	21	1.26486	0.94258	1.9319	0.298692	0.436373	0.395455	-1.91329	0.00159675	0.0199303	AT2G23240.1		Plant EC metallothionein-like protein, family 15
Glyma.02G100300	798	979	654	372	412	273	2.94443	3.82197	3.30811	1.66678	1.61076	1.34612	-1.18916	1.01e-06	3.56e-05	AT1G66910.1		Protein kinase superfamily protein
Glyma.09G173700	211	201	208	388	569	494	1.2537	1.26185	1.68853	2.80036	3.57933	3.92024	1.23511	4.75e-05	0.00103086	AT2G23530.1		Zinc-finger domain of monoamine-oxidase A repressor R1
Glyma.17G036300	172	550	337	136	114	110	1.51211	5.12124	4.06939	1.45595	1.06284	1.29586	-1.54683	0.00095373	0.0131447	AT1G47960.1	ATC/VIF1,C/VIF1	cell wall / vacuolar inhibitor of fructosidase 1
Glyma.13G057600	173	229	149	360	482	288	0.761713	1.0702	0.901955	1.93313	2.26036	1.70101	1.03932	0.000669975	0.00973997	AT5G15510.1		TPX2 (targeting protein for Xklp2) protein family
Glyma.07G259400	660	384	360	1284	1456	826	1.15622	0.648931	0.784739	2.68998	2.72446	1.79547	1.35917	1.08e-06	3.79e-05	AT4G21820.1		binding;calmodulin binding
Glyma.02G002100	140	153	106	46	55	41	1.02327	1.18296	1.0587	0.405235	0.423421	0.400658	-1.46884	0.000809337	0.0114642	AT4G14640.1	CAM8	calmodulin 8
Glyma.01G060300	4136	3739	2765	1432	1785	1681	16.955	16.2058	15.5367	7.12887	7.75486	9.20925	-1.07661	1.5e-07	6.33e-06	AT3G29575.4	AFP3	ABI five binding protein 3
Glyma.12G234700	395	509	320	92	119	159	3.552	4.84207	3.93612	1.00384	1.12842	1.90574	-1.66313	1.12e-05	0.000292632	AT1G17860.1		Kunitz family trypsin and protease inhibitor protein
Glyma.10G257900	12304	19936	7535	6367	6252	2247	48.6937	83.4325	40.8822	30.6117	26.2239	11.8873	-1.411	7.67e-05	0.00156636	AT5G67450.1	AZF1,ZF1	zinc-finger protein 1
Glyma.08G360500	620	362	1153	1312	1939	2270	4.79189	2.95581	12.2111	12.3164	15.8822	23.4547	1.32877	0.00327837	0.0358198	AT5G13170.1	SAG29	senescence-associated gene 29
Glyma.15G073100	1225	976	969	222	274	203	9.17606	7.72977	9.94851	2.0146	2.16906	2.02861	-2.17192	2.03e-20	7.45e-18	AT4G27450.1		Aluminium induced protein with YGL and LRDR motifs
Glyma.10G036100	53	33	29	366	405	561	0.310198	0.200895	0.225361	2.60439	2.51917	4.4027	3.60898	1.05e-18	2.99e-16	AT5G24530.1	DMR6	2-oxoglutarate (2OG) and Fe(II)-dependent oxygenase superfamily protein
Glyma.03G122200	12862	14472	11650	4986	6747	5815	64.0433	76.2054	79.5331	30.1606	35.6094	38.7078	-1.13253	8.54e-09	5.04e-07	AT5G07050.1		nodulin MtN21 /EamA-like transporter family protein
Glyma.04G198600	2965	3702	1983	877	1145	806	17.1521	22.6523	15.7294	6.15885	7.01943	6.23262	-1.58257	1.58e-12	1.97e-10	AT5G23660.1	MTN3	homolog of Medicago truncatula MTN3
Glyma.03G129600	404	491	317	1044	1210	901	1.00239	1.28753	1.07629	3.14895	3.1817	2.98832	1.40234	4.85e-10	3.71e-08	AT3G57070.1		Glutaredoxin family protein
Glyma.15G099200	357	248	278	33	43	120	2.88916	2.11881	3.07971	0.321258	0.364543	1.29731	-2.06702	0.000285086	0.00474282
Glyma.08G214950	82	145	71	251	297	223	0.364924	0.683156	0.433637	1.36353	1.40081	1.32922	1.39845	0.000304814	0.00501827	AT1G12470.1		zinc ion binding
Glyma.19G164300	2304	1504	1015	1080	749	338	8.58182	5.96776	4.02959	5.05178	3.15169	1.30796	-1.12725	0.00250133	0.0288164	AT3G54700.1	PHT1;7	phosphate transporter 1;7
Glyma.08G169100	166	105	96	218	327	231	1.10909	0.743737	0.879116	1.77257	2.32737	2.07297	1.10394	0.00203866	0.0244886	AT3G12900.1		2-oxoglutarate (2OG) and Fe(II)-dependent oxygenase superfamily protein
Glyma.11G096700	14133	20065	21102	4309	6781	5392	80.6718	113.186	175.208	31.8773	43.594	46.0506	-1.76701	1.74e-10	1.44e-08	AT3G45970.1	ATEXLA1,ATEXPL1,ATHEXP BETA 2.1,EXLA1,EXPL1	expansin-like A1
Glyma.04G211700	142	186	146	53	48	4	1.55391	2.16294	2.19686	0.703704	0.556681	0.046506	-2.23721	0.00177632	0.0218363	AT2G13600.1		Pentatricopeptide repeat (PPR) superfamily protein
Glyma.09G130500	2422	3149	3019	373	536	570	28.5545	39.2583	48.7894	5.3419	6.68692	8.96977	-2.52459	3.52e-18	9.49e-16	AT1G01490.2		Heavy metal transport/detoxification superfamily protein
Glyma.08G144500	112	131	159	312	429	431	2.07527	2.58696	4.07093	7.06944	8.49422	10.7506	1.54035	4.22e-05	0.000929063	AT5G65090.1	BST1,DER4,MRH3	DNAse I-like superfamily protein
Glyma.16G107900	339	421	280	650	807	627	1.34876	1.63088	1.52999	3.10238	3.39413	2.77287	1.02456	3.05e-05	0.000702506	AT1G31650.1	ATROPGEF14,ROPGEF14	RHO guanyl-nucleotide exchange factor 14
Glyma.12G048900	77	64	73	114	210	195	0.649829	0.576374	0.84527	1.17085	1.8925	2.21686	1.29142	0.00437443	0.0451925	AT2G30695.1
Glyma.01G165400	6250	7349	5292	2484	3219	2169	31.1383	38.7183	36.1455	15.0344	16.9979	14.4454	-1.25451	4.5e-12	5.09e-10	AT4G38660.1		Pathogenesis-related thaumatin superfamily protein
Glyma.18G264100	60	64	31	215	247	109	0.20723	0.233585	0.14301	0.905372	0.907855	0.501703	1.89468	4e-05	0.000891036	AT5G39380.1		Plant calmodulin-binding protein-related
Glyma.10G169800	102	74	16	411	283	78	0.330898	0.255268	0.071399	1.632	0.978728	0.337225	2.06406	0.00181227	0.0221845	AT5G67090.1		Subtilisin-like serine endopeptidase family protein
Glyma.05G225300	816	425	469	963	1519	1005	4.06114	2.23576	3.19934	5.82487	8.02018	6.68857	1.04417	0.000332814	0.00537778	AT4G29240.1		Leucine-rich repeat (LRR) family protein
Glyma.15G185700	120	70	91	258	540	710	1.55678	0.960577	1.61689	4.06338	7.43155	12.3328	2.47639	6.45e-08	3.01e-06	AT3G05858.1
Glyma.05G139500	818	859	507	256	289	309	4.36233	4.7891	3.70966	1.64363	1.63432	2.12161	-1.29512	4.19e-06	0.000124551	AT1G70740.1		Protein kinase superfamily protein
Glyma.15G170300	190	138	90	605	770	530	0.66701	0.523413	0.430595	2.63962	2.88708	2.4776	2.22546	4.43e-14	7e-12	AT5G56970.1	CKX14	cytokinin oxidase 3
Glyma.10G288300	499	383	679	823	1702	2059	4.57823	3.71406	8.53581	9.17206	16.558	25.2667	1.55443	0.00016416	0.0030004	AT5G23420.1	HMGB6	high-mobility group box 6
Glyma.09G065000	11841	17182	11567	3659	4203	2455	40.2864	61.8735	53.8633	15.1182	15.1022	11.5221	-1.98003	1.19e-18	3.36e-16	AT4G33050.3	EDA39	calmodulin-binding family protein
Glyma.07G016900	0	0	0	7	15	26	0	0	0	0.046477	0.085654	0.195586	6.51917	0.0014684	0.0186622
Glyma.08G180300	875	1277	816	282	354	192	7.56659	11.6861	9.67191	2.96418	3.24275	2.21522	-1.84603	2.87e-11	2.71e-09	AT4G13830.2	J20	DNAJ-like 20
Glyma.11G243400	2774	5136	3434	780	977	661	28.7703	56.3404	48.837	9.82354	10.7387	9.1674	-2.23401	1.17e-16	2.71e-14	AT1G67856.1		RING/U-box superfamily protein
Glyma.05G144602	324	291	299	613	789	560	1.5299	1.45149	1.9337	3.52259	3.95442	3.53954	1.09987	1.21e-05	0.000312997	AT3G26040.1		HXXXD-type acyl-transferase family protein
Glyma.15G087100	227	259	130	370	621	591	1.6187	1.94609	1.26262	3.20167	4.6882	5.63049	1.41996	4.12e-05	0.000912914	AT5G45700.1		Haloacid dehalogenase-like hydrolase (HAD) superfamily protein
Glyma.14G169700	3905	3167	2985	1496	1645	1321	11.2876	9.54511	11.7905	5.49695	5.02208	5.43886	-1.15442	3.94e-10	3.06e-08	AT1G22150.1	SULTR1;3	sulfate transporter 1;3
Glyma.11G095700	1414	1618	1825	2331	3753	3735	12.2747	14.8504	21.7158	24.5848	34.5365	43.3469	1.01696	0.000596084	0.00878877	AT3G20060.1	UBC19	ubiquitin-conjugating enzyme19
Glyma.18G191600	2638	3555	3155	726	1072	1018	20.2445	28.849	33.1911	6.76802	8.71744	10.4364	-1.72102	1.7e-10	1.41e-08	AT5G55410.2		Bifunctional inhibitor/lipid-transfer protein/seed storage 2S albumin superfamily protein
Glyma.18G012800	106	124	31	774	944	967	0.33139	0.436192	0.124092	3.0304	3.13928	4.58983	3.45856	1.08e-17	2.77e-15	AT1G67790.1
Glyma.20G207200	662	393	323	1224	1442	1341	2.0935	1.31298	1.3984	4.70355	4.83205	5.66842	1.59529	6.95e-09	4.18e-07	AT4G14330.1		P-loop containing nucleoside triphosphate hydrolases superfamily protein
Glyma.11G065200	1992	1936	1470	826	1180	600	8.47237	8.70722	8.5728	4.26914	5.3166	3.41187	-1.05579	2.57e-06	8.11e-05	AT4G36710.1		GRAS family transcription factor
Glyma.02G208200	11397	16556	12911	4618	6159	4954	82.246	126.347	127.742	40.4917	47.1151	47.7972	-1.37223	1.21e-09	8.52e-08	AT4G08950.1	EXO	Phosphate-responsive 1 family protein
Glyma.13G160100	13921	13523	7447	4849	4681	3278	38.5109	40.479	28.263	16.3086	13.7066	12.4537	-1.40538	1.63e-10	1.36e-08	AT5G20250.4	DIN10	Raffinose synthase family protein
Glyma.01G062400	369	377	372	1875	2279	2935	0.918769	0.993672	1.26983	5.68445	6.02701	9.78964	2.70313	2.29e-20	8.18e-18	AT1G31710.1		Copper amine oxidase family protein
Glyma.05G238200	529	1264	787	108	207	192	8.24619	20.8342	16.8182	2.04268	3.40689	3.98622	-2.33202	7.67e-09	4.57e-07	AT1G67920.1
Glyma.U039400	227	507	406	90	236	55	5.15288	12.1791	12.6444	2.48002	5.66907	1.66775	-1.67699	0.00113724	0.015141
Glyma.17G131800	17	12	57	3	0	0	0.121516	0.091426	0.556434	0.017507	0	0	-4.95049	0.00197396	0.023845	AT5G52020.1		Integrase-type DNA-binding superfamily protein
Glyma.17G133400	528	307	278	3065	1962	1072	1.71436	1.05172	1.23781	12.0935	6.75508	4.65476	2.47523	4.61e-12	5.17e-10	AT1G04110.1	SDD1	Subtilase family protein
Glyma.09G022500	1943	1470	960	8463	4388	1892	11.1462	8.91716	7.55212	59.0086	26.6928	14.5098	1.77786	1.31e-05	0.000337353	AT5G06730.1		Peroxidase superfamily protein
Glyma.19G019000	397	321	318	699	986	1219	1.98074	1.65163	2.12106	4.21764	5.31599	7.96245	1.53465	1.55e-06	5.15e-05	AT5G39940.1		FAD/NAD(P)-binding oxidoreductase family protein
Glyma.13G031800	122	111	113	39	35	38	0.493227	0.474534	0.626988	0.1916	0.149012	0.202164	-1.60382	0.00105973	0.0142771	AT1G11050.1		Protein kinase superfamily protein
Glyma.18G174800	4	0	0	13	37	29	0.031469	0	0	0.118148	0.30367	0.297594	4.40928	0.00429262	0.0445053
Glyma.10G264100	6583	8478	6526	2120	3603	3747	57.5039	78.3203	78.1587	22.4997	33.3629	43.7531	-1.15702	3.76e-05	0.000844197	AT1G22990.1		Heavy metal transport/detoxification superfamily protein
Glyma.03G237700	13	8	9	59	63	100	0.059789	0.040716	0.05499	0.349137	0.321445	0.643992	2.95694	3.35e-05	0.000761355	AT3G05330.1	ATN,ATTAN	cyclin family
Glyma.11G228100	16889	15089	8172	6020	6265	5505	79.3371	74.9562	52.6272	34.356	31.1938	34.5729	-1.11422	6.19e-07	2.29e-05	AT2G40000.1	ATHSPRO2,HSPRO2	ortholog of sugar beet HS1 PRO-1 2
Glyma.04G243000	656	592	558	1423	1190	1511	3.22257	3.07644	3.75439	8.49438	6.19601	9.92562	1.23487	2.95e-06	9.12e-05	AT5G09300.1		Thiamin diphosphate-binding fold (THDP-binding) superfamily protein
Glyma.02G143200	2304	2593	3900	4765	7840	10748	24.5322	29.1889	56.933	61.6395	88.4894	153.002	1.41149	0.000220343	0.00383757	AT3G54560.1	HTA11	histone H2A 11
Glyma.09G240000	432	463	363	3249	3146	1164	1.79517	2.03366	2.06891	16.4181	13.869	6.4696	2.56353	1.56e-15	3.19e-13	AT5G15130.1	ATWRKY72,WRKY72	WRKY DNA-binding protein 72
Glyma.12G066900	1005	462	768	255	247	262	6.27703	3.04928	6.58649	1.93349	1.63426	2.1845	-1.52518	1.58e-05	0.00039676	AT2G28680.1		RmlC-like cupins superfamily protein
Glyma.19G156000	492	330	609	838	995	1125	3.22025	2.27978	5.46501	6.66113	6.90273	9.84683	1.04392	0.00325368	0.0356215	AT4G02800.1
Glyma.13G130100	1367	1837	993	662	730	277	5.12559	7.29667	5.12211	3.02448	2.90164	1.38026	-1.33701	3.93e-05	0.000876867	AT2G20180.2	PIF1,PIL5	phytochrome interacting factor 3-like 5
Glyma.01G165300	640	904	532	212	342	147	5.22835	7.8149	5.95518	2.10226	2.9651	1.60698	-1.57967	8.46e-07	3.02e-05	AT2G17850.1		Rhodanese/Cell cycle control phosphatase superfamily protein
Glyma.19G008100	133	72	55	935	953	613	0.685087	0.393178	0.385924	5.87331	5.22398	4.23712	3.30332	2.34e-23	1.12e-20	AT5G14450.1		GDSL-like Lipase/Acylhydrolase superfamily protein
Glyma.02G303800	4461	5005	3082	2122	2191	1651	22.556	26.3175	21.4844	12.9882	11.7744	10.9943	-1.04259	5.79e-08	2.74e-06	AT3G20910.1	NF-YA9	nuclear factor Y, subunit A9
Glyma.14G068400	74	70	147	4	20	32	0.687506	0.69296	1.88483	0.045713	0.195951	0.402234	-2.38156	0.00387133	0.0409649	AT3G55470.2		Calcium-dependent lipid-binding (CaLB domain) family protein
Glyma.18G220100	583	591	325	1203	1698	1300	1.44587	1.54901	1.10611	3.62753	4.46719	4.31456	1.52884	4.97e-10	3.78e-08	AT3G54220.1	SCR,SGR1	GRAS family transcription factor
Glyma.12G197200	216	382	357	699	1005	576	2.16199	4.05606	4.9194	8.53499	10.7043	7.73429	1.21485	0.000327833	0.00531698	AT3G22070.1		proline-rich family protein
Glyma.10G169300	2734	3428	3641	833	1052	1069	20.9658	27.7612	38.6008	7.81699	8.68809	11.2557	-1.7279	3.47e-10	2.73e-08	AT2G02240.1	MEE66	F-box family protein
Glyma.16G178000	13705	18797	14867	3870	6008	6485	153.257	222.278	227.935	52.574	71.2097	96.941	-1.50405	5.93e-08	2.8e-06	AT1G01490.1		Heavy metal transport/detoxification superfamily protein
Glyma.09G046200	347	304	211	1492	2450	1759	4.40038	4.05596	3.63978	22.8396	32.9307	29.8091	2.75289	8.14e-30	8.46e-27	AT2G47810.1	NF-YB5	nuclear factor Y, subunit B5
Glyma.15G008300	1249	1978	1789	267	498	587	12.4623	20.8753	24.4783	3.23747	5.2652	7.8326	-1.87172	4.22e-07	1.6e-05	AT1G52565.1
Glyma.19G193400	269	309	222	59	124	143	1.16542	1.41648	1.32024	0.307136	0.568633	0.829451	-1.24537	0.00492715	0.049576	AT1G19490.1		Basic-leucine zipper (bZIP) transcription factor family protein
Glyma.15G256200	135	430	311	39	137	71	1.41466	4.76617	4.47483	0.487301	1.5193	0.98591	-1.87869	0.000835732	0.0117731	AT2G32210.1
Glyma.02G046200	689	613	679	1586	2071	1556	3.04845	2.86811	4.11615	8.52344	9.71283	9.20116	1.39125	8.59e-10	6.23e-08	AT3G51280.1		Tetratricopeptide repeat (TPR)-like superfamily protein
Glyma.05G143400	1233	1708	994	561	647	314	7.83212	11.4755	8.80525	4.32511	4.35848	2.66331	-1.37157	9.49e-07	3.35e-05
Glyma.04G076800	16	4	0	65	77	71	0.041264	0.010547	0	0.209087	0.215769	0.254089	3.54736	0.00035956	0.00572932	AT2G24370.1		Protein kinase protein with adenine nucleotide alpha hydrolases-like domain
Glyma.13G133100	3198	4914	3358	885	1304	1033	28.9811	47.0911	41.7238	9.74005	12.5245	12.5067	-1.81988	2.14e-13	3.04e-11	AT3G53600.1		C2H2-type zinc finger family protein
Glyma.07G024100	536	361	227	640	885	900	1.51869	1.00375	0.907916	2.35143	2.7193	3.69676	1.18317	0.000240776	0.00412268	AT1G15910.1		XH/XS domain-containing protein
Glyma.09G268100	410	677	458	314	283	160	3.40485	5.95272	5.21583	3.17143	2.49055	1.77286	-1.03731	0.00246904	0.0284821	AT3G60890.2	ZPR2	protein binding
Glyma.03G061200	237	232	136	687	664	268	0.910402	0.940081	0.712755	3.20823	2.70619	1.37718	1.42559	0.000104202	0.00203953	AT3G50160.1		Plant protein of unknown function (DUF247)
Glyma.08G334900	2702	2430	2264	4180	5638	5107	16.5816	15.7733	19.0467	31.1763	36.6849	41.9107	1.03517	6.51e-07	2.39e-05	AT2G29570.1	ATPCNA2,PCNA2	proliferating cell nuclear antigen 2
Glyma.18G005800	1055	748	1146	3422	4956	3715	9.54497	7.15378	14.2179	37.6369	47.5591	44.9647	2.01485	1.84e-13	2.64e-11	AT1G27950.1	LTPG1	glycosylphosphatidylinositol-anchored lipid protein transfer 1
Glyma.07G135900	214	324	171	372	533	486	1.40711	2.25534	1.5411	2.97151	3.71307	4.27474	1.01389	0.00208412	0.0249249	AT2G37740.1	ATZFP10,ZFP10	zinc-finger protein 10
Glyma.06G042100	2201	2742	1722	752	1201	814	14.2295	18.7483	15.2599	5.90261	8.22767	7.031	-1.25271	5.25e-08	2.51e-06	AT2G23340.1	DEAR3	DREB and EAR motif protein 3
Glyma.13G103100	2246	2728	2473	1066	1261	730	8.87518	11.4007	13.398	5.11606	5.28066	3.85529	-1.30508	2.21e-08	1.17e-06	AT4G25810.1	XTH23,XTR6	xyloglucan endotransglycosylase 6
Glyma.04G252700	496	340	421	866	1020	869	1.59774	1.12567	1.87045	3.34918	3.44372	3.64583	1.14171	1.51e-05	0.000380073	AT1G77720.1	PPK1	putative protein kinase 1
Glyma.04G226700	23021	20917	19501	6708	7879	5811	82.0927	79.2156	95.8702	28.8586	29.6858	27.8367	-1.63007	3.89e-23	1.79e-20
Glyma.19G169900	407	323	319	144	190	38	1.44461	1.21106	1.55203	0.62199	0.713042	0.177772	-1.55045	0.00123384	0.0161409	AT2G20310.1	RIN13	RPM1 interacting protein 13
Glyma.13G370100	2147	3348	2964	418	520	401	12.4109	20.4717	23.4922	2.93527	3.18447	3.09975	-2.67078	1.88e-23	9.2e-21	AT1G80840.1	ATWRKY40,WRKY40	WRKY DNA-binding protein 40
Glyma.16G147200	95	57	80	272	363	458	0.439202	0.27827	0.504801	1.53158	1.7848	2.84481	2.27446	4.85e-08	2.35e-06	AT3G26744.2	ATICE1,ICE1,SCRM	basic helix-loop-helix (bHLH) DNA-binding superfamily protein
Glyma.11G129700	1894	2395	1842	739	834	1022	8.70708	11.6432	11.6118	4.12421	4.06245	6.27775	-1.19743	9.29e-06	0.000247315	AT5G44640.1	BGLU13	beta glucosidase 13
Glyma.19G069200	5788	6165	5263	1439	1871	2003	33.0788	37.2631	41.2428	9.98962	11.3353	15.3053	-1.6629	1.87e-12	2.3e-10	AT2G29380.1	HAI3	highly ABA-induced PP2C gene 3
Glyma.02G277600	1559	1024	634	3329	3779	3086	7.04527	4.89293	3.92372	18.2769	18.1042	18.6462	1.72427	4.03e-11	3.7e-09	AT5G06150.1	CYC1BAT,CYCB1;2	Cyclin family protein
Glyma.08G182500	5222	3776	3322	1848	2350	1709	13.6218	10.0194	12.9974	5.69719	6.84901	6.20915	-1.03789	1.13e-07	4.96e-06	AT1G25270.1		nodulin MtN21 /EamA-like transporter family protein
Glyma.08G234900	495	349	308	1069	1077	753	1.46769	1.10025	1.24452	3.85232	3.38708	2.97112	1.35325	3.96e-08	1.97e-06	AT1G16330.1	CYCB3;1	cyclin b3;1
Glyma.05G088400	768	494	333	2752	2969	2342	3.05323	2.07402	1.81094	13.2973	12.5186	12.4507	2.39066	1.23e-20	4.64e-18	AT5G13530.2	KEG	protein kinases;ubiquitin-protein ligases
Glyma.02G197800	4470	6341	4583	2091	2811	2131	37.7208	56.5876	53.0207	21.4346	25.143	24.0453	-1.1223	2.84e-07	1.12e-05	AT3G11650.1	NHL2	NDR1/HIN1-like 2
Glyma.10G029300	39	8	21	95	162	254	0.191331	0.039858	0.137676	0.578649	0.859793	1.70457	2.98802	9.79e-06	0.000259358	AT3G22810.1		Plant protein of unknown function (DUF828) with plant pleckstrin homology-like region
Glyma.03G063400	1667	1695	1120	938	738	459	5.87025	6.31121	5.40794	4.01439	2.75376	2.15808	-1.04971	0.000106075	0.00206785	AT3G60470.1		Plant protein of unknown function (DUF247)
Glyma.01G205451	217	363	328	106	163	79	2.14586	3.80432	4.45213	1.27701	1.70784	1.04481	-1.42918	0.000402276	0.00631768
Glyma.10G136300	71	110	181	24	59	18	0.770989	1.27103	2.70669	0.314674	0.677057	0.252086	-1.96741	0.00286999	0.0321716	AT2G05620.1	PGR5	proton gradient regulation 5
Glyma.10G193500	6964	6217	4350	2182	2617	1627	56.737	53.5612	48.5909	21.5936	22.5965	17.7183	-1.429	2.69e-14	4.4e-12	AT5G51100.1	FSD2	Fe superoxide dismutase 2
Glyma.20G167300	15458	13795	10299	4787	5745	4207	48.4287	45.7039	44.2357	18.2204	19.0768	17.621	-1.3993	5.26e-18	1.37e-15	AT1G18740.1		Protein of unknown function (DUF793)
Glyma.10G199000	35780	38074	24211	13677	13779	8277	428.409	482.094	397.439	198.968	174.876	132.482	-1.43978	2.41e-12	2.83e-10	AT3G10520.1	AHB2,ARATH GLB2,ATGLB2,GLB2,HB2,NSHB2	haemoglobin 2
Glyma.13G030600	1143	718	365	2956	2561	2024	2.52134	1.63166	1.07295	7.75395	5.92429	5.81309	1.83261	8.69e-09	5.12e-07	AT1G21730.1		P-loop containing nucleoside triphosphate hydrolases superfamily protein
Glyma.01G065000	7	0	0	13	106	85	0.047081	0	0	0.127658	0.931418	0.876086	4.98131	0.000134855	0.00253816
Glyma.18G148200	0	0	0	7	12	24	0	0	0	0.0387	0.060291	0.151577	6.36999	0.00255534	0.0292456	AT2G22590.1		UDP-Glycosyltransferase superfamily protein
Glyma.08G245700	17	34	21	194	173	144	0.061004	0.130928	0.099966	0.85679	0.666958	0.69777	2.84351	9.82e-09	5.75e-07	AT5G15870.1		glycosyl hydrolase family 81 protein
Glyma.08G151600	239	188	180	461	525	408	0.757204	0.627878	0.779767	1.77227	1.76168	1.72575	1.21603	6.45e-06	0.000181119	AT5G16270.1	ATRAD21.3,SYN4	sister chromatid cohesion 1 protein 4
Glyma.13G116700	213	282	197	714	1009	615	0.762102	1.06763	0.968175	3.24578	4.01731	2.94899	1.75519	4.08e-11	3.74e-09	AT1G11910.1	APA1,ATAPA1	aspartic proteinase A1
Glyma.05G218300	108	128	194	283	478	563	0.773066	0.970976	1.90366	2.46651	3.62867	5.39099	1.61203	0.000328688	0.00532492	AT3G61920.1
Glyma.01G001200	625	459	435	1322	1319	1085	1.79188	1.37778	1.70662	4.57028	4.03761	4.19295	1.31931	4.38e-09	2.77e-07	AT2G07170.1		ARM repeat superfamily protein
Glyma.09G028700	324	307	245	635	1038	614	1.83666	1.83998	1.90669	4.37941	6.24662	4.6596	1.38502	7.52e-08	3.46e-06	AT1G19980.1		cytomatrix protein-related
Glyma.13G095200	4290	7603	5679	2022	3249	1397	30.4342	57.0457	55.2463	17.425	24.4308	13.2514	-1.44066	1.39e-06	4.66e-05	AT4G25810.1	XTH23,XTR6	xyloglucan endotransglycosylase 6
Glyma.02G186800	32	31	15	82	180	102	0.108894	0.113376	0.068748	0.348558	0.668679	0.477404	2.24608	5.41e-05	0.00116047	AT5G20950.2		Glycosyl hydrolase family protein
Glyma.05G147100	615	561	426	1279	1531	1132	2.69463	2.59661	2.55606	6.80496	7.10936	6.63112	1.32179	3.03e-11	2.84e-09	AT1G13710.1	CYP78A5,KLU	cytochrome P450, family 78, subfamily A, polypeptide 5
Glyma.09G118900	640	512	280	1100	1021	684	2.56244	2.16903	1.5356	5.41995	4.42917	3.66401	1.01611	0.000480923	0.00733883	AT4G21120.1	AAT1,CAT1	amino acid transporter 1
Glyma.02G071700	237	197	235	587	706	518	0.857216	0.753218	1.16461	2.57766	2.7064	2.50409	1.42925	2.87e-07	1.14e-05	AT1G54385.2		ARM repeat superfamily protein
Glyma.11G130400	802	755	525	1599	2042	1601	2.33858	2.27489	1.9744	5.54011	6.28453	5.87167	1.36365	1.19e-11	1.21e-09	AT3G57880.1		Calcium-dependent lipid-binding (CaLB domain) plant phosphoribosyltransferase family protein
Glyma.19G120200	108	76	103	219	226	211	0.518458	0.38643	0.67971	1.28251	1.151	1.35811	1.20061	0.0019432	0.0235298	AT1G33110.1		MATE efflux family protein
Glyma.01G126600	724	1129	500	1896	1531	1342	6.66021	10.9762	6.30026	21.1924	14.931	16.5012	1.06873	0.000244659	0.00418096	AT1G58170.1		Disease resistance-responsive (dirigent-like protein) family protein
Glyma.15G139400	2664	4266	2320	1034	2050	546	32.0674	54.3211	38.2919	15.1192	26.1606	8.78165	-1.39332	0.000117818	0.00226538
Glyma.03G115800	36	31	14	155	151	95	0.182377	0.168949	0.097855	0.971817	0.825707	0.652331	2.35123	7.28e-06	0.000200983	AT4G01070.1	GT72B1,UGT72B1	UDP-Glycosyltransferase superfamily protein
Glyma.13G365800	183	206	125	69	83	60	0.955673	1.13537	0.893643	0.434596	0.456213	0.417421	-1.24995	0.00150772	0.0190497	AT1G15330.1		Cystathionine beta-synthase (CBS) protein
Glyma.18G087900	0	4	0	5	57	52	0	0.047486	0	0.055672	0.683705	0.787787	4.91435	0.00143676	0.018323	AT3G07040.1	RPM1,RPS3	NB-ARC domain-containing disease resistance protein
Glyma.09G012400	338	201	171	434	649	553	1.59111	0.998666	1.10115	2.47994	3.23712	3.4818	1.25034	0.000105626	0.00206093	AT4G17240.1
Glyma.19G251500	8098	4085	3180	20389	15555	11392	23.8001	12.6964	12.8143	72.8149	48.4643	44.7667	1.67728	3.8e-08	1.89e-06	AT5G67360.1	ARA12	Subtilase family protein
Glyma.14G128400	126	158	145	311	404	202	0.620853	0.827145	0.985295	1.86959	2.11731	1.3362	1.06532	0.00257767	0.0294548	AT1G15550.1	ATGA3OX1,GA3OX1,GA4	gibberellin 3-oxidase 1
Glyma.04G174700	569	402	495	1152	1332	1341	2.03105	1.51808	2.42277	4.9997	5.04406	6.40474	1.40392	1.73e-07	7.18e-06	AT5G62710.1		Leucine-rich repeat protein kinase family protein
Glyma.08G063300	173	154	196	409	522	416	0.779985	0.735676	1.20918	2.24336	2.4977	2.51136	1.35402	2e-05	0.000483366	AT1G50110.1		D-aminoacid aminotransferase-like PLP-dependent enzymes superfamily protein
Glyma.20G231532	51	10	0	159	164	80	0.231771	0.047861	0	0.879447	0.790247	0.482833	2.83974	0.00407527	0.0426754	AT1G54790.2		GDSL-like Lipase/Acylhydrolase superfamily protein
Glyma.13G353200	9364	8583	6575	4453	4419	3166	29.601	28.5798	28.3749	17.0678	14.7748	13.3182	-1.00566	9.97e-09	5.83e-07	AT1G52080.1	AR791	actin binding protein family
Glyma.09G233900	50	142	20	253	364	300	0.170108	0.514423	0.08764	1.05438	1.32576	1.37495	2.19413	0.000144742	0.00269316	AT1G71250.1		GDSL-like Lipase/Acylhydrolase superfamily protein
Glyma.01G239300	0	1	0	24	12	85	0	0.001905	0	0.196451	0.083482	0.789481	6.96354	3.22e-05	0.000736315	AT1G47480.1		alpha/beta-Hydrolases superfamily protein
Glyma.19G240300	0	0	0	13	11	39	0	0	0	0.049728	0.038612	0.173274	6.95273	0.000277696	0.00464011	AT3G48860.2
Glyma.03G114700	678	778	422	2156	1751	1178	3.16704	3.84106	2.70437	12.2414	8.67391	7.36031	1.4692	5.66e-08	2.7e-06	AT3G50150.1		Plant protein of unknown function (DUF247)
Glyma.14G067700	124	200	187	64	65	76	2.57878	4.3911	5.32203	1.60614	1.41864	2.1115	-1.30678	0.00497429	0.0499122	AT5G02220.1
Glyma.10G052500	2065	2454	1698	412	294	217	10.6505	13.3865	12.0033	2.57864	1.60444	1.4965	-2.73235	3.65e-24	2.01e-21	AT1G16670.1		Protein kinase superfamily protein
Glyma.02G269000	6913	5338	4070	10167	12566	12448	28.4484	23.2285	22.9621	50.8328	54.8169	68.488	1.16061	9.66e-08	4.33e-06	AT2G05790.1		O-Glycosyl hydrolases family 17 protein
Glyma.02G042800	1218	1344	840	524	573	366	8.37911	9.78047	7.91882	4.37884	4.17782	3.36091	-1.19779	2e-07	8.2e-06	AT4G35690.1		Arabidopsis protein of unknown function (DUF241)
Glyma.18G141900	1102	1512	1356	3578	3438	3625	4.03524	5.85802	6.80918	15.9311	13.352	17.756	1.43769	1.35e-08	7.56e-07	AT1G12940.1	ATNRT2.5,NRT2.5	nitrate transporter2.5
Glyma.06G249600	888	999	442	250	377	120	9.96912	11.8508	6.79064	3.40027	4.48412	1.8002	-1.64081	1.4e-05	0.000356082	AT1G52855.1
Glyma.05G118200	810	500	505	1433	1397	1069	2.15035	1.40494	1.83754	4.62735	3.93572	3.79569	1.12803	6.27e-06	0.000176896	AT1G78160.1	APUM7,PUM7	pumilio 7
Glyma.07G032700	816	563	426	1669	1886	1795	3.28592	2.39485	2.35193	8.16975	8.05392	9.66827	1.62243	4.95e-11	4.47e-09	AT1G52700.1		alpha/beta-Hydrolases superfamily protein
Glyma.12G191700	1553	960	630	639	305	198	4.94603	3.23415	3.17833	2.47164	1.02934	0.972237	-1.40963	0.000779801	0.0111108	AT2G32530.1	ATCSLB03,ATCSLB3,CSLB03	cellulose synthase-like B3
Glyma.15G260700	7798	6088	5087	19482	15261	11088	40.9218	33.7878	36.5959	124.226	84.8975	77.7919	1.29665	1.19e-08	6.74e-07	AT2G35615.1		Eukaryotic aspartyl protease family protein
Glyma.19G198800	174	308	318	36	67	4	1.58675	2.97118	3.96692	0.392647	0.64644	0.044229	-3.03323	1.19e-05	0.000307558	AT2G35980.1	ATNHL10,NHL10,YLS9	Late embryogenesis abundant (LEA) hydroxyproline-rich glycoprotein family
Glyma.20G089100	42	104	14	646	406	298	0.221727	0.575438	0.097985	4.1417	2.27063	2.09934	3.155	3.1e-08	1.58e-06	AT4G01630.1	ATEXP17,ATEXPA17,ATHEXP ALPHA 1.13,EXPA17	expansin A17
Glyma.06G269300	532	261	273	3343	2927	1969	0.949043	0.427386	0.668393	7.45056	5.56369	4.0853	2.97822	8.56e-24	4.45e-21	AT3G28345.1		ABC transporter family protein
Glyma.04G057700	59	68	55	0	4	0	0.325677	0.398164	0.420325	0	0.020406	0	-5.58307	1.91e-06	6.2e-05	AT1G74930.1	ORA47	Integrase-type DNA-binding superfamily protein
Glyma.13G297400	520	1629	1608	283	492	276	8.22625	27.253	34.8692	5.43683	8.236	5.8352	-1.90629	1.49e-05	0.000377943	AT4G28290.1
Glyma.01G183700	214	260	107	83	92	39	1.17	1.50224	0.802248	0.548553	0.532174	0.279366	-1.41955	0.0025218	0.0289911	AT4G37180.1		Homeodomain-like superfamily protein
Glyma.07G238400	1915	1170	1009	3334	3269	2670	5.06464	3.26572	3.6492	10.6912	9.14628	9.41937	1.22129	2.77e-07	1.11e-05	AT1G44900.2	ATMCM2,MCM2	minichromosome maintenance (MCM2/3/5) family protein
Glyma.05G145400	299	206	118	682	542	409	0.555836	0.405556	0.300782	1.54276	1.06877	1.01624	1.4472	3.16e-05	0.00072416	AT1G27850.1
Glyma.07G189300	558	1133	462	173	198	58	3.04116	6.561	3.4745	1.14336	1.123	0.382028	-2.34015	1.16e-07	5.07e-06	AT4G21440.1	ATM4,ATMYB102,MYB102	MYB-like 102
Glyma.15G199700	452	870	481	231	260	115	4.19952	8.55272	6.13431	2.6106	2.56118	1.42079	-1.58669	1.86e-05	0.00045752
Glyma.15G055900	1365	2937	2136	3572	5750	4583	16.6929	37.9934	35.8148	53.0809	74.5515	74.9466	1.1058	0.000457875	0.00704413
Glyma.06G182700	5748	6592	5686	12540	18881	11544	37.9814	46.0618	51.5134	100.685	132.259	101.99	1.24048	8.19e-10	5.95e-08	AT5G14740.1	BETA CA2,CA18,CA2	carbonic anhydrase 2
Glyma.11G036633	158	118	94	27	27	29	0.479372	0.377368	0.387466	0.095985	0.085485	0.116327	-2.10538	2.89e-05	0.0006709	AT5G60900.1	RLK1	receptor-like protein kinase 1
Glyma.08G093200	1285	1281	950	3063	2900	1534	3.9821	4.16791	4.04967	11.5766	9.52452	6.39568	1.09423	1.02e-05	0.000268176	AT2G01900.1		DNAse I-like superfamily protein
Glyma.19G045700	964	483	846	2021	2710	2655	3.0142	1.59609	3.62854	7.68279	8.98885	11.1071	1.69688	1.15e-07	5.03e-06	AT5G38690.1		Zinc-finger domain of monoamine-oxidase A repressor R1 protein
Glyma.13G282900	151	195	67	403	758	474	1.43659	1.96296	0.862689	4.65144	7.64243	6.03297	2.02803	1.39e-07	5.92e-06	AT5G54490.1	PBP1	pinoid-binding protein 1
Glyma.18G234000	556	295	238	802	978	726	2.41876	1.35841	1.41781	4.23979	4.51165	4.22444	1.24894	4.58e-05	0.000997209	AT4G29910.1	ATORC5,ORC5	origin recognition complex protein 5
Glyma.08G179700	457	561	348	1058	1021	793	3.0026	3.89766	3.12935	8.45484	7.11265	6.96594	1.0999	4.11e-06	0.000122296	AT2G41480.1		Peroxidase superfamily protein
Glyma.14G200200	11422	17109	10833	5940	5887	2926	44.007	69.7134	57.2227	27.8077	24.0436	15.0687	-1.42398	9.33e-08	4.19e-06	AT2G38470.1	ATWRKY33,WRKY33	WRKY DNA-binding protein 33
Glyma.10G007200	168	128	181	35	79	42	0.817495	0.660422	1.21348	0.207927	0.404647	0.273017	-1.65501	0.000789305	0.0112169	AT1G04360.1		RING/U-box superfamily protein
Glyma.11G178200	2223	1574	2459	2737	5076	7423	35.292	26.4277	53.535	52.798	85.444	157.612	1.31613	0.000745182	0.0106908	AT3G53730.1		Histone superfamily protein
Glyma.02G048700	2333	1864	2192	3167	4806	7034	15.3293	12.9517	19.7491	25.2855	33.4782	61.8045	1.28042	0.000161308	0.00295695	AT5G66230.1		Chalcone-flavanone isomerase family protein
Glyma.15G009800	260	352	236	534	534	591	1.25735	1.7995	1.2828	3.2041	2.79517	3.75842	1.01047	0.000635063	0.00929749	AT1G80170.1		Pectin lyase-like superfamily protein
Glyma.02G244300	1363	1773	1475	469	761	455	16.1956	22.2888	24.0287	6.76081	9.58045	7.22437	-1.46915	7.62e-09	4.54e-07	AT5G37670.1		HSP20-like chaperones superfamily protein
Glyma.05G069400	69	62	130	321	320	237	0.399707	0.379456	0.99002	2.28519	1.93401	1.85657	1.69183	0.000253979	0.00431319	AT4G18210.1	ATPUP10,PUP10	purine permease 10
Glyma.08G030400	61	53	68	157	189	182	0.440934	0.395049	0.657614	1.35137	1.41614	1.89559	1.54116	0.000348447	0.00559076	AT4G26220.1		S-adenosyl-L-methionine-dependent methyltransferases superfamily protein
Glyma.13G139000	2277	3034	1524	5873	6835	2602	6.66204	9.38757	6.11278	20.8786	21.1999	10.1788	1.16047	0.000128983	0.00244246	AT5G03150.1	JKD	C2H2-like zinc finger protein
Glyma.03G199800	130	180	180	488	522	334	0.842407	1.23449	1.59481	3.85507	3.5972	2.89988	1.43015	2.03e-05	0.000489973	AT3G11600.1
Glyma.02G195000	7163	6535	4578	13986	15826	14920	35.1224	33.9873	30.8783	83.46	82.5637	98.7522	1.33776	1.23e-12	1.55e-10	AT5G06510.2	NF-YA10	nuclear factor Y, subunit A10
Glyma.09G048900	406	360	340	204	86	128	1.8572	1.68129	2.13424	1.10368	0.419546	0.704154	-1.35858	0.00103313	0.0139719	AT2G23190.1	CYP81D7	cytochrome P450, family 81, subfamily D, polypeptide 7
Glyma.11G195200	99	58	19	788	482	167	0.380368	0.233359	0.098061	3.67522	1.9627	0.85725	3.08683	1.08e-07	4.77e-06	AT5G60770.1	ATNRT2.4,NRT2.4	nitrate transporter 2.4
Glyma.06G286600	5455	6013	4800	1233	1444	700	29.8037	34.5725	36.5312	7.89541	8.15174	5.20315	-2.28398	5.39e-23	2.37e-20	AT4G35160.1		O-methyltransferase family protein
Glyma.08G346966	1	0	0	32	20	7	0.001354	0	0	0.159629	0.089733	0.035084	5.75752	0.00194424	0.0235359	AT3G13080.1	ATMRP3,MRP3	multidrug resistance-associated protein 3
Glyma.08G120200	570	982	828	269	337	458	3.43575	6.26551	6.84707	1.96617	2.15078	3.68905	-1.13037	0.00235129	0.0273991	AT4G18910.1	ATNLM2,NIP1;2,NLM2	NOD26-like intrinsic protein 1;2
Glyma.17G167700	2084	2017	1906	4127	6203	5794	5.93154	6.07055	7.43529	14.2724	18.7134	22.0478	1.44435	8.27e-10	6e-08	AT5G67260.1	CYCD3;2	CYCLIN D3;2
Glyma.13G183500	42	31	27	177	237	114	0.165407	0.130337	0.148703	0.865298	1.01319	0.610792	2.39579	1.54e-07	6.49e-06
Glyma.16G046300	118	96	81	505	931	558	0.845713	0.728542	0.789911	4.41255	7.09063	5.35691	2.76047	2.93e-19	9.07e-17	AT5G13910.1	LEP	Integrase-type DNA-binding superfamily protein
Glyma.14G160100	3849	4091	2457	13145	15159	11380	26.7033	30.0181	23.3737	110.813	111.495	105.567	1.96646	4.9e-27	3.88e-24	AT5G53190.1		Nodulin MtN3 family protein
Glyma.19G022800	1716	706	616	2332	2108	1725	3.50894	1.52641	1.72548	5.79467	4.56851	4.71504	1.08445	0.00120096	0.0157931	AT5G48600.2	ATCAP-C,ATSMC3,ATSMC4,SMC3	structural maintenance of chromosome 3
Glyma.08G018800	901	1023	777	301	462	425	8.77428	10.5327	10.3653	3.55739	4.76278	5.52915	-1.15721	1.96e-05	0.000476187	AT5G41590.1		Protein of unknown function (DUF567)
Glyma.11G020400	244	228	182	400	488	407	1.18601	1.17236	1.21203	2.3575	2.51116	2.64384	1.01165	0.000149709	0.00277346	AT1G64080.1
Glyma.08G311900	325	250	185	875	1365	1318	1.67248	1.3597	1.30904	5.48202	7.46507	9.08956	2.27931	4.64e-15	8.69e-13	AT2G19070.1	SHT	spermidine hydroxycinnamoyl transferase
Glyma.03G184000	584	373	543	1504	1717	1583	1.82693	1.23451	2.32763	5.72064	5.6999	6.62484	1.68486	1.55e-09	1.07e-07	AT2G36880.2	MAT3	methionine adenosyltransferase 3
Glyma.04G098000	10955	10497	6032	3505	4197	3899	69.4616	70.3878	52.4396	26.9995	28.2102	33.051	-1.18725	4.46e-08	2.18e-06	AT4G40080.1		ENTH/ANTH/VHS superfamily protein
Glyma.03G041300	9	0	0	36	21	67	0.058685	0	0	0.319197	0.156554	0.653816	4.00616	0.00431382	0.0446615	AT5G01740.1		Nuclear transport factor 2 (NTF2) family protein
Glyma.06G175100	5259	6057	2628	1928	1987	749	19.6111	23.8864	13.4326	8.73257	7.85273	3.73243	-1.56562	2.31e-06	7.38e-05	AT2G31880.1	EVR,SOBIR1	Leucine-rich repeat protein kinase family protein
Glyma.17G111300	298	143	146	364	430	365	0.664867	0.337602	0.446322	0.987599	1.02001	1.09074	1.02624	0.00375291	0.0399444
Glyma.11G200201	203	354	96	71	65	20	0.751461	1.38918	0.484505	0.316635	0.25406	0.097131	-2.04277	0.000430865	0.00669198	AT2G30520.1	RPT2	Phototropic-responsive NPH3 family protein
Glyma.15G043800	3821	3155	2542	1283	1523	1094	17.56	15.3307	16.0116	7.15934	7.4158	6.71557	-1.26546	2.49e-12	2.92e-10	AT1G07870.2		Protein kinase superfamily protein
Glyma.17G070500	1324	1168	928	1928	2763	2359	7.3632	6.8698	7.07286	13.0237	16.2857	17.5359	1.07488	5.44e-07	2.03e-05	AT3G02470.1	SAMDC	S-adenosylmethionine decarboxylase
Glyma.17G152800	1277	1296	763	531	522	245	3.61186	4.11769	2.94908	1.82123	1.56024	0.922043	-1.35002	6.14e-06	0.000173851	AT4G18020.2	APRR2,PRR2	CheY-like two-component responsive regulator family protein
Glyma.11G198000	53	77	45	88	221	311	0.293821	0.451474	0.340405	0.59218	1.30667	2.32449	1.89956	0.00073323	0.0105332
Glyma.17G236200	20433	44572	28774	12563	15869	8689	123.815	285.616	239.048	92.4936	101.926	70.3904	-1.35792	4.48e-06	0.000132093	AT1G27730.1	STZ,ZAT10	salt tolerance zinc finger
Glyma.01G170000	24	53	25	213	455	523	0.097787	0.23711	0.141349	1.09621	2.04072	2.95782	3.60195	6.63e-13	8.69e-11	AT4G36380.1	ROT3	Cytochrome P450 superfamily protein
Glyma.12G204100	597	1384	1453	326	629	337	6.61341	16.211	22.0716	4.3755	7.38146	4.98387	-1.47917	0.000261787	0.00442232	AT4G28290.1
Glyma.13G361200	414	387	417	114	200	220	2.21023	2.13598	3.23579	0.744716	1.19724	2.05473	-1.16648	0.00204797	0.0245614	AT1G04250.1	AXR3,IAA17	AUX/IAA transcriptional regulator family protein
Glyma.15G110300	7791	12924	6119	5165	4327	1608	29.7998	52.2803	32.0888	24.0045	17.5441	8.21921	-1.27518	0.000350432	0.00561463	AT1G62300.1	ATWRKY6,WRKY6	WRKY family transcription factor
Glyma.09G210600	2820	2047	1279	1077	942	366	7.35989	5.65041	4.57635	3.4145	2.60594	1.27626	-1.34917	0.000113139	0.00218698	AT3G07040.1	RPM1,RPS3	NB-ARC domain-containing disease resistance protein
Glyma.16G016700	6020	6236	4088	2575	3267	1414	22.8315	25.0104	21.2576	11.8608	13.1331	7.16678	-1.17701	1.94e-06	6.28e-05	AT1G33060.2	ANAC014,NAC014	NAC 014
Glyma.20G204500	76	31	45	0	0	0	0.259386	0.110333	0.211638	0	0	0	-8.0759	1.43e-07	6.06e-06	AT3G01680.1
Glyma.08G024800	468	626	561	241	387	90	2.80608	3.96693	4.60756	1.75306	2.46064	0.717072	-1.27918	0.00275207	0.0311702	AT4G24015.1		RING/U-box superfamily protein
Glyma.13G344400	5	13	0	43	121	31	0.009731	0.029615	0	0.119496	0.291318	0.094007	3.45661	0.0012011	0.0157931	AT3G59420.1	ACR4,CR4	crinkly4
Glyma.06G303300	42	24	18	691	697	387	0.305915	0.180958	0.176356	6.15826	5.42104	3.79149	4.42373	2.55e-31	2.85e-28	AT3G54200.1		Late embryogenesis abundant (LEA) hydroxyproline-rich glycoprotein family
Glyma.17G037300	114	162	135	522	935	514	0.60159	0.869468	0.91727	3.32535	5.24614	3.48057	2.2359	6.26e-12	6.83e-10	AT1G47990.1	ATGA2OX4,GA2OX4	gibberellin 2-oxidase 4
Glyma.10G214600	1712	2009	1542	518	992	933	15.6099	19.3708	19.2761	5.73247	9.58302	11.3764	-1.07932	0.00025441	0.00431883
Glyma.20G061100	292	226	126	1844	1769	845	0.990429	0.81092	0.585778	7.62265	6.37784	3.84227	2.8177	4.6e-18	1.22e-15	AT1G65610.1	ATGH9A2,KOR2	Six-hairpin glycosidases superfamily protein
Glyma.17G214700	152	200	70	59	29	10	0.648355	0.901629	0.406882	0.30439	0.130395	0.055302	-2.07048	0.00219435	0.0259515	AT5G38260.1		Protein kinase superfamily protein
Glyma.04G213100	62	36	31	112	84	224	0.077234	0.0474	0.052404	0.171173	0.110868	0.376949	1.82745	0.00256527	0.0293515	AT2G13680.1	ATGSL02,CALS5,GLS2	callose synthase 5
Glyma.02G064400	14963	10058	7396	50713	46275	24888	143.442	101.968	97.2013	590.713	470.255	318.987	1.93438	3.51e-13	4.79e-11	AT2G02990.1	ATRNS1,RNS1	ribonuclease 1
Glyma.08G021800	2216	3670	2155	876	933	526	14.196	24.8644	18.9253	6.8157	6.3311	4.50258	-1.78375	5.05e-11	4.53e-09	AT5G41810.1
Glyma.12G156600	147	181	101	42	69	44	1.1049	1.44631	1.03981	0.382002	0.550107	0.443397	-1.44816	0.00141917	0.0181436	AT5G24090.1	ATCHIA,CHIA	chitinase A
Glyma.05G200400	70	45	72	700	873	722	0.344334	0.231141	0.483091	4.19527	4.56482	4.75944	3.6126	5.25e-28	4.49e-25	AT2G33550.1		Homeodomain-like superfamily protein
Glyma.11G247400	871	678	680	1398	1781	1736	6.97291	5.7101	7.57749	13.0237	15.101	18.3401	1.17029	1.13e-06	3.92e-05	AT3G25980.1	MAD2	DNA-binding HORMA family protein
Glyma.13G090700	44500	40057	32687	14558	21407	13065	445.8	424.366	448.947	177.196	227.326	174.974	-1.25385	1.91e-12	2.35e-10	AT4G30460.1		glycine-rich protein
Glyma.05G230900	49	52	53	88	269	176	0.357374	0.401179	0.524267	0.780917	2.08627	1.72458	1.77255	0.000595939	0.00878877	AT5G19650.1	ATOFP8,OFP8	ovate family protein 8
Glyma.09G275300	1679	2459	1443	863	1014	746	11.3308	17.5539	13.3534	7.07181	7.25384	6.72904	-1.06852	5.16e-06	0.000148615	AT3G10910.1		RING/U-box superfamily protein
Glyma.15G098800	721	416	388	1296	1261	756	1.36511	0.8331	1.0073	2.98321	2.53203	1.91377	1.13928	7.86e-05	0.00159933	AT5G18700.1	EMB3013,RUK	Protein kinase family protein with ARM repeat domain
Glyma.13G251100	1475	951	827	2755	2889	1577	4.37265	2.98078	3.35865	9.92507	9.07822	6.24755	1.16339	6.37e-06	0.000179386	AT4G21270.1	ATK1,KATA,KATAP	kinesin 1
Glyma.20G153400	442	341	261	954	1360	962	2.08549	1.70305	1.68685	5.47558	6.80917	6.07613	1.67627	2.83e-12	3.29e-10	AT5G51810.1	AT2353,ATGA20OX2,GA20OX2	gibberellin 20 oxidase 2
Glyma.02G264200	392	303	314	1159	1264	1108	1.45257	1.18854	1.59673	5.22478	4.97046	5.49454	1.82683	5.32e-15	9.88e-13	AT3G46510.1	ATPUB13,PUB13	plant U-box 13
Glyma.02G125600	15261	18195	8272	4222	4204	2043	56.8103	71.6287	42.2158	19.0941	16.587	10.1676	-1.97189	3.26e-12	3.77e-10	AT2G14960.1	GH3.1	Auxin-responsive GH3 family protein
Glyma.18G071700	1178	1067	563	302	280	193	4.86378	4.65755	3.18562	1.51408	1.22171	1.06477	-1.81189	4.08e-10	3.17e-08	AT5G23810.1	AAP7	amino acid permease 7
Glyma.14G061200	7566	7513	4094	1947	2163	1969	36.978	38.8276	27.4271	11.5565	11.206	12.8627	-1.59985	3.49e-13	4.77e-11	AT2G40000.1	ATHSPRO2,HSPRO2	ortholog of sugar beet HS1 PRO-1 2
Glyma.02G136900	72	28	23	165	230	141	0.4769	0.194456	0.20763	1.33413	1.61953	1.24962	2.16808	2.93e-05	0.000679981	AT2G23530.1		Zinc-finger domain of monoamine-oxidase A repressor R1
Glyma.14G179200	1637	1997	1550	446	708	468	13.4595	17.3665	17.4718	4.45333	6.16767	5.14426	-1.67756	7.9e-13	1.03e-10	AT4G24380.1
Glyma.05G245600	2935	4639	3089	1438	2086	1738	24.0956	40.2749	34.765	14.3397	18.1507	19.0777	-1.00224	7.53e-05	0.00154094	AT1G18210.1		Calcium-binding EF-hand family protein
Glyma.16G013800	155	69	78	442	707	539	0.765916	0.359136	0.524635	2.66518	3.72028	3.57946	2.51575	1.01e-11	1.04e-09	AT1G53860.1		Remorin family protein
Glyma.02G000800	176	295	233	19	49	41	1.17251	2.0299	2.06667	0.144816	0.340614	0.350057	-2.69158	7.45e-08	3.43e-06	AT5G43650.1	BHLH92	basic helix-loop-helix (bHLH) DNA-binding superfamily protein
Glyma.19G236900	514	431	355	904	1196	1013	1.98823	1.75977	1.8823	4.24502	4.90493	5.23725	1.29006	2.15e-08	1.14e-06	AT1G72210.1		basic helix-loop-helix (bHLH) DNA-binding superfamily protein
Glyma.15G268200	1359	3333	1954	959	1141	573	9.41193	24.4123	18.5527	8.06558	8.37794	5.30215	-1.33515	9.59e-05	0.00189096	AT2G31945.1
Glyma.02G169800	892	1160	1212	1926	3256	4320	8.75832	12.037	16.3074	22.97	33.8864	56.7159	1.56784	1.1e-05	0.000286689	AT5G49040.1		Disease resistance-responsive (dirigent-like protein) family protein
Glyma.17G125300	597	388	215	90	53	124	2.49072	1.71209	1.22883	0.452394	0.232032	0.688652	-2.03598	2.45e-05	0.000577152	AT3G26330.1	CYP71B37	cytochrome P450, family 71, subfamily B, polypeptide 37
Glyma.09G147200	2636	3150	1354	313	361	160	22.6759	28.6556	15.9666	3.26846	3.29058	1.83949	-3.07704	5.28e-23	2.37e-20	AT5G51990.1	CBF4,DREB1D	C-repeat-binding factor 4
Glyma.02G282300	649	982	608	168	263	231	35.8773	57.4293	46.0633	11.2785	15.3895	17.0449	-1.73062	2.63e-08	1.36e-06
Glyma.15G146000	2302	4370	3632	1281	1293	2035	23.0841	46.3501	49.9317	15.6105	13.7444	27.2869	-1.12216	0.00154805	0.0194411
Glyma.03G148100	2735	2598	2765	5061	7935	7427	27.0427	27.1687	37.4772	60.8105	83.1752	98.1921	1.34556	9.81e-08	4.38e-06	AT1G08880.1	G-H2AX,GAMMA-H2AX,H2AXA,HTA5	Histone superfamily protein
Glyma.05G212300	3168	4711	4103	658	1088	1232	28.2874	44.4841	50.2293	7.13235	10.2932	14.7031	-1.98658	5.77e-10	4.31e-08	AT5G41590.1		Protein of unknown function (DUF567)
Glyma.09G258700	169	102	170	368	510	477	0.551297	0.350743	0.761587	1.46113	1.76754	2.08547	1.61917	1.35e-05	0.000344293	AT4G29910.1	ATORC5,ORC5	origin recognition complex protein 5
Glyma.19G196900	615	448	172	1042	1189	585	4.93653	3.79851	1.88619	10.1678	10.1174	6.27154	1.23921	0.00103485	0.0139908	AT2G47140.1		NAD(P)-binding Rossmann-fold superfamily protein
Glyma.01G010200	16	51	13	0	0	0	0.073659	0.256699	0.079713	0	0	0	-7.1191	9.45e-05	0.0018683	AT1G32060.1	PRK	phosphoribulokinase
Glyma.14G032000	487	726	442	104	199	148	26.8986	42.4475	33.4579	6.99137	11.6407	10.8787	-1.85904	5.22e-08	2.51e-06
Glyma.19G164400	2654	3236	3233	990	1589	1094	19.1791	24.7313	32.036	8.69148	12.1734	10.5721	-1.33224	1.2e-07	5.21e-06	AT2G31200.1	ADF6,ATADF6	actin depolymerizing factor 6
Glyma.18G201100	2402	2560	2372	4206	4813	5692	19.5324	22.0121	26.4417	41.5469	41.4796	61.8762	1.03804	2.97e-05	0.000688315	AT3G11210.1		SGNH hydrolase-type esterase superfamily protein
Glyma.08G144600	312	276	281	520	929	722	1.66884	1.55948	2.05707	3.38341	5.2748	5.16911	1.3255	6.79e-06	0.000188989	AT2G36960.3	TKI1	TSL-kinase interacting protein 1
Glyma.15G275600	55	37	60	14	7	4	0.682368	0.475691	1.02065	0.208531	0.081992	0.063023	-2.63124	0.00190166	0.0230915	AT1G51400.1		Photosystem II 5 kD protein
Glyma.18G013600	983	1041	978	374	596	359	8.69669	9.74508	11.8672	4.01359	5.59212	4.24542	-1.19177	2.29e-06	7.34e-05	AT1G67810.1	SUFE2	sulfur E2
Glyma.06G183800	620	635	462	143	198	119	1.96662	2.12962	2.00958	0.550765	0.66484	0.500965	-1.89265	2.15e-12	2.58e-10	AT1G60190.1		ARM repeat superfamily protein
Glyma.06G241300	0	0	0	5	12	25	0	0	0	0.027483	0.067215	0.181444	6.34273	0.00322223	0.0353304	AT4G10720.1		Ankyrin repeat family protein
Glyma.16G120500	21	32	46	4	0	0	0.125204	0.205601	0.381808	0.022774	0	0	-4.67258	0.00120527	0.0158336	AT1G71691.2		GDSL-like Lipase/Acylhydrolase superfamily protein
Glyma.08G076100	248	301	63	684	836	743	1.90191	2.44286	0.6608	6.37227	6.79532	7.62315	1.98158	4.54e-06	0.00013305	AT3G43660.1		Vacuolar iron transporter (VIT) family protein
Glyma.03G118100	78	14	89	7	11	0	0.625683	0.119475	0.982332	0.064974	0.088735	0	-3.47509	0.00212413	0.0253201	AT2G45050.1	GATA2	GATA transcription factor 2
Glyma.19G042100	291	211	215	564	871	647	1.44002	0.998855	1.3177	3.28241	4.44715	3.87792	1.55	2.23e-08	1.18e-06	AT1G67180.1		zinc finger (C3HC4-type RING finger) family protein / BRCT domain-containing protein
Glyma.08G072300	755	697	413	357	403	157	4.20004	4.10408	3.14637	2.40912	2.37754	1.16273	-1.0197	0.00279471	0.0315221	AT5G64210.1	AOX2	alternative oxidase 2
Glyma.19G131800	194	147	140	473	582	326	0.625304	0.499053	0.6151	1.85085	1.98831	1.40538	1.51934	3.29e-07	1.29e-05	AT3G57070.1		Glutaredoxin family protein
Glyma.06G102100	2874	2731	1983	4267	6025	6390	8.22816	8.26995	7.78519	14.8463	18.287	24.4629	1.18794	9.77e-07	3.44e-05	AT4G08950.1	EXO	Phosphate-responsive 1 family protein
Glyma.05G150100	3682	6234	5140	1380	2327	1405	58.4652	104.699	111.919	26.628	39.1731	29.8194	-1.58588	1.6e-08	8.78e-07	AT3G57450.1
Glyma.08G140600	173	195	176	45	42	64	0.694748	0.82737	0.965962	0.216387	0.17674	0.340351	-1.80377	9.48e-05	0.00187304	AT4G36220.1	CYP84A1,FAH1	ferulic acid 5-hydroxylase 1
Glyma.15G117900	334	310	328	189	161	123	2.12156	2.07946	2.8565	1.45608	1.08057	1.04293	-1.03987	0.00156338	0.0195829	AT4G16400.1
Glyma.19G127200	1900	1391	1658	3696	4916	3671	8.50163	6.58408	10.1713	20.0991	23.3238	21.9683	1.31041	3e-09	1.96e-07	AT5G06150.1	CYC1BAT,CYCB1;2	Cyclin family protein
Glyma.07G014800	92	124	100	454	578	419	0.33025	0.471237	0.491913	1.98728	2.20777	2.01727	2.19971	5.39e-13	7.1e-11	AT3G16490.1	IQD26	IQ-domain 26
Glyma.06G052800	565	519	549	2200	2749	2461	2.69248	2.61553	3.58588	12.7473	13.8939	15.6855	2.19233	5.59e-22	2.31e-19	AT2G26180.1	IQD6	IQ-domain 6
Glyma.09G154600	1033	664	514	1731	1795	1282	3.27183	2.20903	2.22229	6.66267	6.03589	5.4456	1.15833	3.52e-06	0.000106674	AT5G51560.1		Leucine-rich repeat protein kinase family protein
Glyma.02G088050	45	59	47	305	285	241	0.271052	0.37558	0.39173	2.26293	1.84339	1.96498	2.47444	3.03e-11	2.84e-09	AT1G32640.1	ATMYC2,JAI1,JIN1,MYC2,RD22BP1,ZBF1	Basic helix-loop-helix (bHLH) DNA-binding family protein
Glyma.06G125600	605	1191	859	252	212	72	2.8053	5.84145	5.46488	1.41582	1.0402	0.445008	-2.3497	4.17e-08	2.06e-06	AT5G24110.1	ATWRKY30,WRKY30	WRKY DNA-binding protein 30
Glyma.20G158100	20	17	11	69	104	129	0.089576	0.083757	0.068048	0.386433	0.510842	0.802755	2.7257	9.37e-06	0.000249385	AT3G61250.1	AtMYB17,MYB17	myb domain protein 17
Glyma.09G190700	85	145	57	291	425	173	0.30912	0.560388	0.28357	1.29674	1.65342	0.848293	1.6333	0.000180341	0.00323916	AT4G13260.1	YUC2	Flavin-binding monooxygenase family protein
Glyma.14G084700	7151	12661	9696	2407	3736	2528	55.2262	103.408	102.667	22.5872	30.5875	26.1011	-1.78139	4.21e-11	3.84e-09	AT1G46768.1	RAP2.1	related to AP2 1
Glyma.03G029900	2900	2433	2051	1261	1195	928	13.9156	12.347	13.4942	7.34957	6.07758	5.94809	-1.10251	1.78e-08	9.68e-07	AT3G26320.1	CYP71B36	cytochrome P450, family 71, subfamily B, polypeptide 36
Glyma.11G006900	709	662	606	1829	2009	1524	2.04944	2.20083	2.38341	7.06906	6.68848	6.03465	1.4491	9.66e-14	1.42e-11	AT4G14770.1	ATTCX2,TCX2	TESMIN/TSO1-like CXC 2
Glyma.05G045800	313	398	170	49	64	123	1.97022	2.65257	1.46382	0.370202	0.422547	1.03234	-1.78285	0.000440733	0.00682338	AT5G63350.1
Glyma.17G164200	924	1272	743	110	132	71	12.5033	18.2182	13.7901	1.80737	1.89019	1.27264	-3.22451	1.24e-28	1.13e-25	AT2G23110.1		Late embryogenesis abundant protein, group 6
Glyma.06G239900	6565	12346	8771	3395	4259	2870	44.2097	87.9189	80.978	27.7785	30.3974	25.8399	-1.40513	1.23e-07	5.31e-06	AT5G53870.1	AtENODL1,ENODL1	early nodulin-like protein 1
Glyma.20G044100	114	91	118	346	309	186	0.646371	0.542699	0.919446	2.38901	1.85871	1.4103	1.35859	0.00042292	0.00657795	AT3G24420.1		alpha/beta-Hydrolases superfamily protein
Glyma.03G174300	4425	5752	3806	1023	1144	1431	16.1529	22.2033	19.0477	4.53385	4.42483	6.97898	-1.90325	5.07e-13	6.7e-11	AT3G09520.1	ATEXO70H4,EXO70H4	exocyst subunit exo70 family protein H4
Glyma.15G077100	9578	11265	7976	3376	4285	3268	27.1712	33.7939	31.0201	11.6352	12.8837	12.3923	-1.38059	8.57e-15	1.52e-12	AT5G44210.1	ATERF-9,ATERF9,ERF9	erf domain protein 9
Glyma.10G205300	27	12	35	120	140	60	0.096331	0.043904	0.170301	0.519886	0.528497	0.285488	2.03849	0.00180234	0.0221127	AT1G68780.1		RNI-like superfamily protein
Glyma.03G216100	528	478	756	2282	3480	2272	2.41009	2.28726	4.50047	12.1714	16.8827	13.4807	2.14111	2.09e-12	2.52e-10	AT4G02290.1	AtGH9B13,GH9B13	glycosyl hydrolase 9B13
Glyma.20G033900	1724	2143	1437	3998	4983	2232	9.60245	12.6294	10.9759	27.069	29.4307	16.628	1.06658	2.25e-05	0.000536121	AT2G03090.1	ATEXP15,ATEXPA15,ATHEXP ALPHA 1.3,EXP15,EXPA15	expansin A15
Glyma.19G218800	822	1159	1033	203	306	84	6.10739	9.10345	10.5229	1.82807	2.4078	0.829225	-2.41264	3.39e-10	2.68e-08	AT2G47190.1	ATMYB2,MYB2	myb domain protein 2
Glyma.01G123100	227	272	284	66	70	116	2.80521	3.55985	4.83145	0.992745	0.909788	1.91082	-1.59577	0.000428206	0.00665305	AT5G01300.1		PEBP (phosphatidylethanolamine-binding protein) family protein
Glyma.05G236300	6746	9523	7746	2807	4031	4502	32.5349	48.5758	51.2203	16.4472	20.6076	29.0293	-1.05425	0.000168003	0.00305911	AT1G14870.1	PCR2	PLANT CADMIUM RESISTANCE 2
Glyma.18G266900	1940	1023	812	5643	4303	2701	7.07063	3.9433	4.0545	24.9943	16.6264	13.1621	1.78552	1.78e-08	9.68e-07	AT5G15870.1		glycosyl hydrolase family 81 protein
Glyma.11G056200	1206	1815	1009	588	670	383	6.22739	9.908	7.14222	3.68683	3.66448	2.63979	-1.28806	1.69e-06	5.55e-05	AT4G36990.1	AT-HSFB1,ATHSF4,HSF4,HSFB1	heat shock factor 4
Glyma.15G144100	712	442	486	1291	1693	1093	1.74931	1.0991	1.63094	3.54381	4.10988	3.75675	1.31935	1.18e-07	5.11e-06	AT3G58650.1
Glyma.15G021900	53	74	25	257	155	112	0.143836	0.214241	0.090115	0.852911	0.447611	0.408911	1.84084	0.000517498	0.00779875	AT1G51800.1		Leucine-rich repeat protein kinase family protein
Glyma.02G147900	3462	3395	2179	1633	1657	1098	16.154	16.75	13.9414	9.25548	8.1957	6.84693	-1.01642	7.71e-07	2.8e-05	AT5G46600.1		Aluminium activated malate transporter family protein
Glyma.02G069700	691	441	705	996	1972	1412	4.52504	3.05366	6.33711	7.92789	13.706	12.3753	1.23088	0.0001794	0.00322758	AT1G08560.1	ATSYP111,KN,SYP111	syntaxin of plants 111
Glyma.07G205100	714	577	634	1248	1446	1156	2.77872	2.37422	3.38267	5.90055	5.96615	6.01361	1.00577	7.98e-06	0.000218113	AT4G18570.1		Tetratricopeptide repeat (TPR)-like superfamily protein
Glyma.07G226633	7907	8074	6470	2847	4258	3567	74.9517	80.9304	84.0774	32.7864	42.7832	45.1992	-1.05103	2.74e-07	1.09e-05	AT1G13930.3
Glyma.17G068900	280	313	464	149	171	129	2.72568	3.22428	6.20955	1.76587	1.75961	1.68149	-1.27686	0.00106882	0.0143662
Glyma.16G063400	197	179	183	375	411	554	1.02771	0.965882	1.28504	2.33086	2.23397	3.79308	1.30497	0.000184645	0.00330422	AT3G27330.1		zinc finger (C3HC4-type RING finger) family protein
Glyma.13G196700	84	57	76	293	289	151	0.225994	0.162738	0.281527	0.964371	0.831826	0.545132	1.73279	3.26e-05	0.000742868	AT3G07960.1		Phosphatidylinositol-4-phosphate 5-kinase family protein
Glyma.07G250500	19	50	32	0	4	0	0.181933	0.502109	0.423967	0	0.039881	0	-4.77463	0.000873952	0.0122364	AT5G18600.1		Thioredoxin superfamily protein
Glyma.13G112400	7346	12714	6994	1991	2661	1240	59.6769	109.229	77.8921	19.6518	22.9136	13.468	-2.20963	1.91e-15	3.84e-13	AT1G19210.1		Integrase-type DNA-binding superfamily protein
Glyma.20G097500	512	624	549	232	298	259	2.68025	3.45262	3.93774	1.4722	1.65266	1.80847	-1.08616	0.000116433	0.00224271	AT1G23380.1	KNAT6,KNAT6L,KNAT6S	KNOTTED1-like homeobox gene 6
Glyma.13G203300	313	301	182	364	665	702	1.802	1.83387	1.43609	2.54814	4.06489	5.41257	1.18431	0.000841736	0.0118386	AT3G63530.2	BB,BB2	RING/U-box superfamily protein
Glyma.18G052600	1897	3049	1810	249	275	449	21.9632	37.3313	28.7342	3.49187	3.36592	6.93648	-2.72147	6.18e-15	1.13e-12	AT4G33355.1		Bifunctional inhibitor/lipid-transfer protein/seed storage 2S albumin superfamily protein
Glyma.19G140700	2632	4129	2149	977	1060	868	15.8026	26.736	17.6819	7.13371	6.8082	7.01059	-1.58274	1.7e-10	1.41e-08	AT3G57520.1	AtSIP2,SIP2	seed imbibition 2
Glyma.16G049400	213	216	192	391	490	668	0.956903	1.02853	1.18555	2.13942	2.33864	4.05759	1.37009	0.000100025	0.00196395	AT3G26744.1	ATICE1,ICE1,SCRM	basic helix-loop-helix (bHLH) DNA-binding superfamily protein
Glyma.17G224900	18	14	68	0	5	0	0.191651	0.152686	0.987795	0	0.04555	0	-4.58021	0.00254809	0.0291932	AT5G12020.1	HSP17.6II	17.6 kDa class II heat shock protein
Glyma.02G215000	328	177	111	464	645	253	1.18451	0.673242	0.54756	2.03163	2.46736	1.21693	1.16606	0.00450463	0.0462093	AT4G30200.3	VEL1	vernalization5/VIN3-like
Glyma.10G072000	408	337	411	188	198	154	3.88569	3.4012	5.36489	2.1718	1.99686	1.95456	-1.10415	0.000420203	0.00654736	AT3G52740.1
Glyma.06G304900	739	978	499	278	333	211	3.81075	5.33656	3.52863	1.73856	1.82027	1.45187	-1.40573	6e-07	2.22e-05	AT3G21700.3	ATSGP2,SGP2	Ras-related small GTP-binding family protein
Glyma.18G073900	0	0	0	6	3	32	0	0	0	0.1708	0.07505	1.08603	6.38383	0.0045627	0.0466952
Glyma.02G135200	8808	7107	5690	20175	22851	12590	58.0688	49.5446	51.4244	161.605	159.689	110.968	1.37099	2.15e-11	2.08e-09	AT1G49570.1		Peroxidase superfamily protein
Glyma.11G032700	121	165	226	599	1137	874	0.662573	0.95652	1.69921	3.99187	6.61778	6.41245	2.30783	2.08e-09	1.41e-07	AT5G47500.1		Pectin lyase-like superfamily protein
Glyma.02G229050	66	57	68	18	2	0	0.369626	0.329557	0.520357	0.121718	0.037467	0	-3.2719	0.00390061	0.0412148
Glyma.13G212600	160	238	123	451	715	715	0.631115	0.984807	0.634907	2.10808	2.89018	3.63123	1.90321	4.23e-08	2.09e-06	AT5G18910.1		Protein kinase superfamily protein
Glyma.04G137600	351	350	218	643	990	637	2.94279	3.26159	2.75438	7.03378	9.34874	7.69396	1.32621	3.23e-07	1.27e-05	AT3G57040.1	ARR9,ATRR4	response regulator 9
Glyma.14G195300	4571	3519	2368	738	681	511	19.4227	15.8116	13.7932	3.80573	3.06384	2.90257	-2.39574	4.07e-25	2.54e-22	AT2G30040.1	MAPKKK14	mitogen-activated protein kinase kinase kinase 14
Glyma.20G094500	10789	13828	10233	3170	3671	2718	58.4698	79.2487	76.0335	20.8726	21.0887	19.6882	-1.85706	5.37e-23	2.37e-20	AT2G47180.1	AtGolS1,GolS1	galactinol synthase 1
Glyma.14G018100	343	301	274	828	1144	1120	1.75527	1.62848	1.92615	5.15752	6.21585	7.67226	1.78352	1.74e-11	1.71e-09	AT5G55250.1	IAMT1	IAA carboxylmethyltransferase 1
Glyma.14G036400	86	24	45	161	258	160	0.432569	0.128148	0.310607	0.987708	1.38489	1.07708	1.91132	0.000306725	0.00504022	AT2G26530.1	AR781	Protein of unknown function (DUF1645)
Glyma.07G115800	622	297	307	864	846	811	1.63406	0.824478	1.10574	2.75952	2.35667	2.84962	1.09306	0.000539277	0.00807121	AT4G16970.1		Protein kinase superfamily protein
Glyma.15G228000	128	108	198	422	515	407	0.652519	0.582736	1.38702	2.62122	2.79255	2.77825	1.59037	4.4e-05	0.000962506	AT2G40070.1
Glyma.12G108600	5	0	16	36	73	88	0.026118	0	0.110353	0.228622	0.410004	0.626152	3.13918	0.00459192	0.0469171	AT1G11120.2
Glyma.02G299300	108	94	64	377	433	362	0.505932	0.465584	0.408773	2.15991	2.1691	2.2823	2.17876	2.32e-12	2.75e-10	AT5G55590.1	QRT1	Pectin lyase-like superfamily protein
Glyma.01G108700	7320	7832	7039	2902	3716	3037	58.7888	66.5132	77.5024	28.3109	31.6345	32.6001	-1.19205	4.13e-10	3.2e-08	AT3G54040.1		PAR1 protein
Glyma.07G085800	3038	2593	2898	1519	1474	854	11.9336	10.7699	15.6058	7.24969	6.137	4.48305	-1.16719	2.3e-06	7.36e-05	AT3G24530.1		AAA-type ATPase family protein / ankyrin repeat family protein
Glyma.18G048400	358	288	354	636	1022	876	2.9768	2.52702	4.03531	6.42973	9.01226	9.74549	1.34308	7.42e-06	0.000204347	AT3G46940.1	DUT1	DUTP-PYROPHOSPHATASE-LIKE 1
Glyma.06G088800	1228	1219	1024	2215	2955	2112	6.90798	7.2505	7.9013	15.1434	17.6259	15.8883	1.07741	6.35e-09	3.84e-07	AT4G32830.1	AtAUR1,AUR1	ataurora1
Glyma.01G012000	325	155	115	71	45	27	0.702084	0.36742	0.34917	0.169488	0.096215	0.067182	-2.00579	0.000190156	0.00339448	AT3G14470.1		NB-ARC domain-containing disease resistance protein
Glyma.17G017400	89	85	89	329	419	422	0.472728	0.456286	0.642649	2.11752	2.35914	3.03269	2.17296	2.39e-10	1.95e-08	AT5G19040.1	IPT3	isopentenyltransferase 5
Glyma.16G219500	19123	18197	13315	6885	8784	7480	80.9241	85.3225	81.0191	36.8149	40.2755	42.853	-1.09544	5.67e-10	4.24e-08	AT1G59960.1		NAD(P)-linked oxidoreductase superfamily protein
Glyma.12G104600	804	1257	862	171	178	290	5.92191	9.79212	8.70063	1.52762	1.38523	2.85359	-2.13096	5.2e-09	3.23e-07	AT2G31180.1	ATMYB14,MYB14,MYB14AT	myb domain protein 14
Glyma.11G169800	2600	2155	3038	1192	1378	697	12.1616	10.5514	19.2206	6.67423	6.72058	4.20543	-1.30122	5.82e-06	0.000165638	AT1G07120.1
Glyma.13G157400	10856	12418	11710	3002	5003	5506	120.123	145.308	177.649	40.3495	58.6836	81.4444	-1.34747	2.92e-06	9.02e-05	AT5G25240.1
Glyma.19G215700	2355	3274	2343	931	1288	956	22.074	32.4521	30.1083	10.601	12.7953	11.9745	-1.32024	4.96e-09	3.1e-07	AT1G18290.1
Glyma.19G114700	49564	69585	67433	18017	28618	26930	290.158	430.797	541.234	128.148	177.588	210.772	-1.34245	1.5e-06	4.98e-05
Glyma.04G017800	441	314	287	660	959	1254	4.01785	3.02816	3.58222	7.31045	9.27308	15.2863	1.52874	6.74e-06	0.000187884	AT5G42330.1
Glyma.07G268800	985	1093	593	441	399	210	4.56186	5.35787	3.76734	2.48284	1.95939	1.29571	-1.32669	1.55e-05	0.000388942	AT5G47740.1		Adenine nucleotide alpha hydrolases-like superfamily protein
Glyma.02G265900	505	653	577	190	292	203	5.28912	7.22788	8.2838	2.40841	3.23232	2.83798	-1.35112	5.13e-06	0.000147874	AT2G44310.1		Calcium-binding EF-hand family protein
Glyma.05G234600	837	1332	939	557	549	356	6.09112	10.246	9.36551	4.92307	4.22983	3.45761	-1.09135	0.000102251	0.00200315	AT1G25340.1	AtMYB116,MYB116	myb domain protein 116
Glyma.14G181400	1784	2733	1762	476	805	873	10.9017	17.9009	15.6313	3.73817	5.52212	7.05534	-1.50215	2.05e-06	6.61e-05	AT4G33580.2	ATBCA5,BCA5	beta carbonic anhydrase 5
Glyma.10G167800	565	413	192	1417	1038	565	2.49505	1.92817	1.16235	7.60778	4.86206	3.33818	1.41886	0.000198167	0.00350889	AT1G64780.1	AMT1;2,ATAMT1;2	ammonium transporter 1;2
Glyma.05G049900	2109	2170	2072	214	385	335	14.9391	16.2678	20.1394	1.84287	2.8879	3.17359	-2.75589	1.96e-23	9.48e-21	AT1G12610.1	DDF1	Integrase-type DNA-binding superfamily protein
Glyma.03G154700	170	119	101	548	499	234	0.528124	0.389646	0.426566	2.06987	1.64189	0.969965	1.71966	3.8e-06	0.000114423	AT4G02780.1	ABC33,ATCPS1,CPS,CPS1,GA1	Terpenoid cyclases/Protein prenyltransferases superfamily protein
Glyma.17G045700	79	108	62	19	16	29	1.16273	1.72096	1.29343	0.338908	0.2654	0.563586	-1.88039	0.00310546	0.0342914
Glyma.07G139400	96773	110862	114440	20319	25371	23644	1405.16	1702.31	2278.2	358.464	390.5	458.987	-2.21266	6.43e-22	2.6e-19	AT3G53980.1		Bifunctional inhibitor/lipid-transfer protein/seed storage 2S albumin superfamily protein
Glyma.11G083600	525	369	415	1119	1331	983	1.55186	1.15244	1.6807	4.02082	4.17262	3.88581	1.39732	5.09e-09	3.16e-07	AT1G80740.1	CMT1,DMT4	chromomethylase 1
Glyma.02G028400	280	189	315	394	641	1024	3.52914	2.51408	5.45452	6.039	8.57618	17.286	1.42889	0.00132443	0.0171563
Glyma.16G148700	51	32	75	205	401	116	0.3192	0.206781	0.64159	1.55701	2.66526	0.970284	2.0822	0.000173722	0.00314127	AT5G13910.1	LEP	Integrase-type DNA-binding superfamily protein
Glyma.14G212700	1373	1534	1248	607	719	658	6.33021	7.47876	7.88405	3.39985	3.51406	4.05558	-1.04394	2.21e-06	7.09e-05	AT1G66180.1		Eukaryotic aspartyl protease family protein
Glyma.06G297800	395	475	343	71	95	56	5.9791	7.59793	7.10263	1.29411	1.51942	1.11839	-2.44911	2.53e-14	4.15e-12	AT4G10265.1		Wound-responsive family protein
Glyma.12G135300	756	412	232	2518	2091	1540	1.42043	0.818112	0.596959	5.75116	4.16685	3.87113	2.20353	1.09e-10	9.35e-09	AT3G28345.1		ABC transporter family protein
Glyma.15G003900	3435	3919	2829	1759	1760	1350	23.8924	28.8222	26.9734	14.862	12.9745	12.5521	-1.0453	2.28e-08	1.2e-06	AT1G80760.1	NIP6,NIP6;1,NLM7	NOD26-like intrinsic protein 6;1
Glyma.11G064800	350	346	254	654	1006	1094	2.85126	2.98393	2.84202	6.48266	8.70427	11.9321	1.58606	1.69e-07	7.05e-06	AT4G36740.1	ATHB40,HB-5,HB40	homeobox protein 40
Glyma.02G228200	37196	39116	24161	11168	12841	8208	183.706	204.298	163.596	67.0162	67.2247	54.1962	-1.61877	2.32e-18	6.34e-16	AT2G30020.1		Protein phosphatase 2C family protein
Glyma.17G085200	218	133	132	1151	1476	973	1.16075	0.745539	0.964905	7.4676	8.35533	6.94714	2.91339	2.07e-28	1.84e-25	AT5G47740.1		Adenine nucleotide alpha hydrolases-like superfamily protein
Glyma.20G164200	1707	1375	807	396	316	133	4.72671	4.02521	3.06361	1.33194	0.925677	0.492007	-2.18106	1.59e-09	1.1e-07	AT5G24080.1		Protein kinase superfamily protein
Glyma.08G219500	169	125	140	45	51	44	0.610638	0.474795	0.693226	0.196891	0.191758	0.212009	-1.61903	0.000266592	0.00448895	AT2G03220.1	ATFT1,ATFUT1,FT1,MUR2	fucosyltransferase 1
Glyma.13G354800	1626	2625	2251	1087	1372	628	8.85854	15.13	16.8151	7.19504	7.92488	4.57065	-1.11768	0.000202059	0.0035618	AT3G16350.1		Homeodomain-like superfamily protein
Glyma.19G190600	2452	1610	2394	1238	1293	736	7.43421	5.16017	9.9476	4.56064	4.15357	2.98142	-1.01261	0.000390569	0.00615153	AT5G03760.1	ATCSLA09,ATCSLA9,CSLA09,CSLA9,RAT4	Nucleotide-diphospho-sugar transferases superfamily protein
Glyma.10G128866	317	314	266	1360	774	616	0.882654	0.923875	1.01243	4.6	2.28355	2.29012	1.63333	8.51e-07	3.04e-05	AT2G34930.1		disease resistance family protein / LRR family protein
Glyma.18G035000	11750	11116	6998	3910	4209	3651	54.2313	54.2586	44.2834	21.9268	20.5924	22.5292	-1.29701	6.95e-12	7.47e-10	AT3G11410.1	AHG3,ATPP2CA,PP2CA	protein phosphatase 2CA
Glyma.06G132700	1555	1663	758	681	641	481	6.67045	7.54126	4.45702	3.54565	2.91373	2.7569	-1.08855	8.14e-05	0.00164346	AT2G46620.1		P-loop containing nucleoside triphosphate hydrolases superfamily protein
Glyma.04G250300	1378	1341	1226	2941	3313	1922	6.55937	6.74702	7.99694	17.0086	16.7186	12.2337	1.04151	7.08e-07	2.58e-05	AT1G21880.2	LYM1	lysm domain GPI-anchored protein 1 precursor
Glyma.07G249000	354	364	391	1768	3204	3180	2.61468	2.84766	3.96875	15.9022	25.1514	31.4828	2.88997	5.01e-21	1.92e-18	AT2G47810.1	NF-YB5	nuclear factor Y, subunit B5
Glyma.04G142400	3142	3764	2201	1346	1740	911	18.956	24.0145	18.2072	9.86683	11.1249	7.34251	-1.18099	3.43e-07	1.33e-05	AT1G01550.2	BPS1	Protein of unknown function (DUF793)
Glyma.13G304100	118	111	130	261	387	168	0.492057	0.493211	0.749152	1.33162	1.72047	0.942193	1.13804	0.00330556	0.0360178	AT5G06920.1	FLA21	FASCICLIN-like arabinogalactan protein 21 precursor
Glyma.17G230600	105	114	88	378	422	129	0.597563	0.689708	0.690438	2.63017	2.56282	0.983463	1.56445	0.000364837	0.0058007	AT3G02750.1		Protein phosphatase 2C family protein
Glyma.19G219800	186	142	85	447	371	252	1.24569	1.00387	0.776196	3.64712	2.63844	2.25944	1.41619	8.75e-05	0.00175015	AT2G47140.1		NAD(P)-binding Rossmann-fold superfamily protein
Glyma.06G061700	140	90	155	425	541	631	0.884303	0.613429	1.40067	3.31371	3.72101	5.65507	2.06247	1.22e-07	5.27e-06	AT5G10870.1	ATCM2,CM2	chorismate mutase 2
Glyma.06G063700	100	94	72	211	242	178	0.687626	0.682678	0.673772	1.76725	1.76792	1.64157	1.26654	0.000290486	0.00481143	AT1G80730.1	ATZFP1,ZFP1	zinc-finger protein 1
Glyma.06G113700	7	9	27	0	0	0	0.048346	0.061057	0.24933	0	0	0	-6.38321	0.00274385	0.0311008	AT4G34670.1		Ribosomal protein S3Ae
Glyma.13G289900	1192	844	649	1946	2553	2522	6.42861	4.79116	4.68645	12.7572	14.611	18.2069	1.4427	1.13e-08	6.44e-07	AT3G58690.1		Protein kinase superfamily protein
Glyma.07G168600	36	63	45	0	0	0	0.183305	0.309865	0.287744	0	0	0	-8.0172	1.65e-07	6.88e-06	AT2G01670.1	atnudt17,NUDT17	nudix hydrolase homolog 17
Glyma.07G243500	437	855	994	136	238	190	4.1327	8.54723	12.8889	1.55648	2.37668	2.39047	-2.06114	6.01e-07	2.22e-05	AT1G24020.1	MLP423	MLP-like protein 423
Glyma.03G253200	6491	14236	8345	4114	5674	2574	81.3993	188.801	143.48	62.6869	75.428	43.1455	-1.25948	5.93e-05	0.00125709	AT4G02380.1	AtLEA5,SAG21	senescence-associated gene 21
Glyma.13G231000	177	135	102	578	647	642	0.704988	0.566321	0.556786	2.79789	2.73366	3.42293	2.22439	1.93e-14	3.26e-12	AT3G25690.2	CHUP1	Hydroxyproline-rich glycoprotein family protein
Glyma.14G203400	320	284	201	939	1415	1302	1.20699	1.13186	1.03789	4.30597	5.65936	6.56923	2.22781	8.36e-17	1.94e-14	AT2G45260.1		Plant protein of unknown function (DUF641)
Glyma.06G091100	129	104	184	60	28	30	0.527937	0.45096	1.03632	0.297834	0.12011	0.161254	-1.84227	0.00147757	0.0187503	AT1G58340.1	ZF14	MATE efflux family protein
Glyma.12G078302	184	85	105	283	413	458	1.50779	0.739137	1.18204	2.8278	3.59782	5.02738	1.67918	4.01e-05	0.000891036	AT4G05420.2	DDB1A	damaged DNA binding protein 1A
Glyma.02G013700	3457	3167	2284	1260	1426	887	11.4826	11.1838	10.4015	5.08537	5.01947	3.93621	-1.302	2.21e-11	2.12e-09	AT1G02660.1		alpha/beta-Hydrolases superfamily protein
Glyma.08G104600	18198	24017	18375	7095	9107	10459	41.8371	58.3922	57.9182	19.8177	22.1942	32.1471	-1.14646	7.59e-06	0.000208347	AT1G27930.1		Protein of unknown function (DUF579)
Glyma.12G004800	226	266	214	442	663	454	1.16043	1.48581	1.34338	2.55632	3.70827	2.89155	1.14377	3.59e-05	0.000808947	AT1G70710.1	ATGH9B1,CEL1,GH9B1	glycosyl hydrolase 9B1
Glyma.04G104400	528	728	669	275	418	217	1.38273	1.65174	2.4178	0.641146	1.13718	0.555921	-1.1166	0.000319859	0.00520746	AT1G22180.2		Sec14p-like phosphatidylinositol transfer family protein
Glyma.08G365000	789	729	423	1361	1466	1526	2.76196	2.69759	2.02908	5.79137	5.44426	7.14399	1.23039	1.23e-06	4.21e-05	AT1G67110.1	CYP735A2	cytochrome P450, family 735, subfamily A, polypeptide 2
Glyma.17G085100	4021	2046	1220	629	566	140	11.3147	6.08805	4.70615	2.15049	1.68767	0.525867	-2.4285	1.13e-07	4.96e-06	AT5G50160.1	ATFRO8,FRO8	ferric reduction oxidase 8
Glyma.17G105000	5907	7443	6910	1754	2834	2797	64.104	85.4189	102.81	23.117	32.5969	40.5714	-1.44327	1.61e-07	6.76e-06	AT5G25240.1
Glyma.08G021700	2461	1656	1412	4892	6359	4349	11.5766	8.23741	9.10888	27.9678	31.7139	27.3536	1.52094	4.96e-13	6.58e-11	AT4G11080.1		HMG (high mobility group) box protein
Glyma.09G013800	195	179	301	1241	1932	2773	1.28154	1.2575	2.71751	9.97709	13.5915	24.6939	3.14792	8.63e-15	1.52e-12	AT5G50740.3		Heavy metal transport/detoxification superfamily protein
Glyma.10G035000	31	39	16	106	164	139	0.184719	0.25166	0.1259	0.798363	1.11364	1.16687	2.30355	9.28e-06	0.000247315	AT2G42430.1	ASL18,LBD16	lateral organ boundaries-domain 16
Glyma.08G268400	580	616	512	89	220	118	6.21688	6.97895	7.51812	1.14908	2.49539	1.68095	-2.01701	6.31e-09	3.83e-07	AT2G37870.1		Bifunctional inhibitor/lipid-transfer protein/seed storage 2S albumin superfamily protein
Glyma.15G043200	5039	5363	5983	8081	15103	16640	61.1936	68.8756	99.6106	119.243	194.431	270.183	1.29615	4.33e-05	0.000950448	AT3G46320.1		Histone superfamily protein
Glyma.13G087400	2973	2033	1865	1238	1044	634	14.8305	10.7196	12.7507	7.50002	5.51696	4.2246	-1.22257	3.97e-06	0.000118571
Glyma.03G164000	254	401	240	1056	1602	821	1.21264	2.02672	1.57183	6.14515	8.13392	5.25454	1.9496	1.77e-11	1.73e-09	AT2G31160.1	LSH3	Protein of unknown function (DUF640)
Glyma.19G009000	17698	17605	11432	4636	6048	5013	89.8174	94.4855	79.541	28.5856	32.5321	34.0106	-1.53555	2.21e-16	4.96e-14	AT5G14780.1	FDH	formate dehydrogenase
Glyma.10G057900	0	4	0	4	19	81	0	0.05509	0	0.048948	0.261561	1.39827	4.91209	0.00277232	0.0313181	AT2G37030.1		SAUR-like auxin-responsive protein family
Glyma.03G201200	596	865	719	207	310	137	2.59138	3.97604	4.28483	1.08943	1.42528	0.795757	-1.77544	4.52e-08	2.21e-06	AT2G35980.1	ATNHL10,NHL10,YLS9	Late embryogenesis abundant (LEA) hydroxyproline-rich glycoprotein family
Glyma.10G232200	83	58	61	151	197	132	0.35891	0.264878	0.363478	0.798804	0.912079	0.769399	1.25437	0.0021733	0.0257525	AT4G25640.2	ATDTX35,DTX35,FFT	detoxifying efflux carrier 35
Glyma.01G185000	266	295	263	103	157	88	2.66975	3.13289	3.61342	1.24679	1.66863	1.17351	-1.26057	0.000253962	0.00431319	AT3G50610.1
Glyma.07G087200	1965	6866	4899	885	1814	1062	24.3076	89.8568	83.1139	13.2948	23.7868	17.5654	-1.91035	3.23e-06	9.87e-05	AT5G53250.1	AGP22,ATAGP22	arabinogalactan protein 22
Glyma.19G153600	80	65	32	107	124	280	0.533642	0.454101	0.289237	0.999315	0.884144	2.49581	1.66874	0.00429447	0.044514	AT2G48110.1	MED33B,REF4	reduced epidermal fluorescence 4
Glyma.05G014600	33	13	46	119	257	138	0.158712	0.06224	0.305103	0.706827	1.33501	0.89876	2.40468	8.43e-05	0.00169313	AT1G68780.1		RNI-like superfamily protein
Glyma.10G274400	18	4	3	165	64	92	0.070611	0.016794	0.012494	0.800298	0.270923	0.486259	3.79529	2.49e-06	7.86e-05	AT1G68530.1	CER6,CUT1,G2,KCS6,POP1	3-ketoacyl-CoA synthase 6
Glyma.20G123000	180	193	222	393	446	601	0.886867	1.00123	1.49352	2.35187	2.32645	3.95478	1.30107	0.000414143	0.00646911	AT2G01120.1	ATORC4,ORC4	origin recognition complex subunit 4
Glyma.08G341400	752	1371	607	400	271	178	5.79052	11.1719	6.40654	3.73958	2.20982	1.8295	-1.65634	8.05e-06	0.000219486	AT1G17860.1		Kunitz family trypsin and protease inhibitor protein
Glyma.11G242900	966	1182	678	356	503	391	5.43843	7.03773	5.23157	2.43245	3.00281	2.94121	-1.14402	6.82e-06	0.000189606	AT4G40080.1		ENTH/ANTH/VHS superfamily protein
Glyma.06G058200	244	341	193	94	125	102	1.35422	2.00213	1.46777	0.628641	0.734902	0.751929	-1.24586	0.000554338	0.00824571	AT2G26260.1	3BETAHSD/D2,AT3BETAHSD/D2	3beta-hydroxysteroid-dehydrogenase/decarboxylase isoform 2
Glyma.17G202900	366	327	241	1893	2321	2238	1.53966	1.45487	1.38765	9.69332	10.3714	12.6137	2.83286	1.37e-35	2.3e-32	AT3G13560.2		O-Glycosyl hydrolases family 17 protein
Glyma.17G078700	670	539	753	1563	1587	1365	2.61146	2.21866	4.02145	7.4013	6.55542	7.11117	1.19276	1.01e-05	0.000267322	AT5G08020.1	ATRPA70B,RPA70B	RPA70-kDa subunit B
Glyma.10G283000	251	126	159	649	1078	806	0.652649	0.344871	0.564649	2.05176	2.97209	2.80336	2.25723	6.61e-12	7.17e-10	AT2G19090.1		Protein of unknown function (DUF630 and DUF632)
Glyma.17G175400	966	1050	623	407	534	333	7.51211	8.63737	6.63709	3.84416	4.39594	3.45726	-1.02945	2.27e-05	0.000539675	AT2G15680.1		Calcium-binding EF-hand family protein
Glyma.07G124900	441	349	396	717	1148	983	2.21591	1.85405	2.7317	4.38198	6.123	6.61737	1.27293	7.05e-06	0.000195433	AT3G16490.1	IQD26	IQ-domain 26
Glyma.14G079100	381	330	241	942	1392	967	1.89109	1.75032	1.63844	5.70952	7.38926	6.42245	1.81651	1.27e-14	2.19e-12	AT4G33280.1		AP2/B3-like transcriptional factor family protein
Glyma.05G009200	1231	1039	893	3419	4600	3448	6.4064	5.71967	6.36941	21.6235	25.3823	23.9987	1.87619	6.57e-24	3.45e-21	AT2G26700.1	PID2	AGC (cAMP-dependent, cGMP-dependent and protein kinase C) kinase family protein
Glyma.13G183000	4019	3798	3077	19049	24844	20934	16.3773	16.3689	17.1912	94.3279	107.33	114.066	2.59854	2.75e-49	1.34e-45
Glyma.13G208000	380	625	286	100	66	46	1.87662	3.27023	1.93589	0.596512	0.34319	0.303478	-2.57291	5.26e-10	3.96e-08	AT1G03220.1		Eukaryotic aspartyl protease family protein
Glyma.18G153800	695	1227	926	236	323	231	5.01503	9.39075	9.09392	2.07028	2.45705	2.49596	-1.85829	1.38e-09	9.6e-08	AT5G65660.1		hydroxyproline-rich glycoprotein family protein
Glyma.08G299000	1782	2730	1521	817	1107	744	12.5249	20.2971	14.6556	6.97822	8.2483	6.98831	-1.16101	2.81e-06	8.75e-05	AT1G26920.1
Glyma.01G067100	5208	4863	2735	1983	2246	1008	16.0869	15.8851	11.5755	7.46581	7.33643	4.15318	-1.27627	2.49e-06	7.86e-05	AT5G03490.1		UDP-Glycosyltransferase superfamily protein
Glyma.03G147700	1293	1887	1540	588	738	642	16.6266	25.6693	27.15	9.17681	10.063	11.0258	-1.25529	1.22e-06	4.2e-05	AT5G42500.1		Disease resistance-responsive (dirigent-like protein) family protein
Glyma.04G005200	73	68	47	191	331	98	0.36446	0.347196	0.309317	1.13266	1.71011	0.636013	1.69198	0.000379927	0.00601258	AT2G21120.1		Protein of unknown function (DUF803)
Glyma.11G062500	796	917	632	201	193	223	3.80582	4.63783	4.14041	1.16432	0.976904	1.42473	-1.878	1.62e-11	1.61e-09	AT3G26300.1	CYP71B34	cytochrome P450, family 71, subfamily B, polypeptide 34
Glyma.19G119200	47	65	71	143	196	181	0.239044	0.354788	0.503572	0.901712	1.07827	1.25241	1.49957	0.00103038	0.0139521	AT3G03630.1	CS26	cysteine synthase 26
Glyma.17G103500	24	35	25	78	86	110	0.133961	0.210456	0.194044	0.54508	0.524519	0.848494	1.7519	0.00223095	0.0262737	AT4G19810.1		Glycosyl hydrolase family protein with chitinase insertion domain
Glyma.02G040802	475	632	452	256	321	152	3.83458	5.39223	4.99933	2.50578	2.74212	1.63327	-1.11318	0.000336559	0.00542825
Glyma.07G023700	1947	2184	1494	1050	1083	518	12.4568	14.7733	13.1032	8.15864	7.34262	4.42893	-1.08889	3.4e-05	0.000771352	AT1G15950.1	ATCCR1,CCR1,IRX4	cinnamoyl coa reductase 1
Glyma.15G157700	1621	2563	1746	743	1063	849	10.776	18.2343	15.86	6.06957	7.49174	7.64483	-1.14758	9.51e-06	0.000252425	AT3G17365.1		S-adenosyl-L-methionine-dependent methyltransferases superfamily protein
Glyma.03G124200	0	0	0	4	4	59	0	0	0	0.060569	0.045265	1.10837	7.11569	0.000658742	0.00959906	AT5G06150.1	CYC1BAT,CYCB1;2	Cyclin family protein
Glyma.12G216100	8619	9228	6058	1539	1715	881	25.2293	27.9917	22.448	5.7745	5.56258	3.69822	-2.52695	1.38e-29	1.34e-26	AT1G50600.1	SCL5	scarecrow-like 5
Glyma.09G049200	474	796	545	183	129	120	2.03001	3.60586	3.19614	0.952126	0.585446	0.685468	-2.05231	2.99e-09	1.96e-07	AT4G37340.1	CYP81D3	cytochrome P450, family 81, subfamily D, polypeptide 3
Glyma.04G106500	499	895	460	36	46	20	4.88266	9.26081	6.16702	0.426635	0.471661	0.25784	-4.18602	9.73e-27	7.32e-24	AT4G08570.1		Heavy metal transport/detoxification superfamily protein
Glyma.19G198400	120	154	78	371	620	446	0.764223	1.04166	0.678925	2.87949	4.20266	3.81441	2.06094	7.78e-10	5.69e-08	AT5G06300.1		Putative lysine decarboxylase family protein
Glyma.19G187000	60	56	44	160	140	162	0.292127	0.285734	0.294057	0.948673	0.725916	1.06059	1.57843	0.00027411	0.00458897	AT2G36760.1	UGT73C2	UDP-glucosyl transferase 73C2
Glyma.12G240000	755	782	505	1431	1626	1199	3.40883	3.73539	3.12693	7.85452	7.78895	7.24146	1.08798	9.2e-08	4.13e-06	AT5G44640.1	BGLU13	beta glucosidase 13
Glyma.05G041202	592	448	429	119	146	135	1.87939	1.54493	1.85199	0.480075	0.48268	0.593676	-1.84768	4.91e-10	3.75e-08	AT5G50160.1	ATFRO8,FRO8	ferric reduction oxidase 8
Glyma.20G223200	1146	962	683	1779	2282	1834	6.1103	5.5685	4.77025	11.6715	12.9794	13.5425	1.11615	7.94e-08	3.62e-06	AT1G08630.4	THA1	threonine aldolase 1
Glyma.01G005200	925	1123	777	578	542	243	3.23311	3.85742	3.42769	2.53635	1.86941	0.833523	-1.06096	0.00066886	0.00972701	AT4G29210.1	GGT3,GGT4	gamma-glutamyl transpeptidase 4
Glyma.19G151100	556	1182	958	184	173	107	5.10551	11.4806	12.0673	2.05261	1.67879	1.30879	-2.56612	3.71e-12	4.23e-10	AT5G42500.1		Disease resistance-responsive (dirigent-like protein) family protein
Glyma.20G018200	74	65	54	293	272	74	0.372563	0.2967	0.290651	1.52742	1.1947	0.41428	1.69908	0.00116032	0.0153914	AT4G18340.1		Glycosyl hydrolase superfamily protein
Glyma.06G227500	3920	3377	2077	6145	7237	5529	12.4026	12.0971	10.2049	24.3031	24.2502	25.8848	1.05577	1.68e-07	7e-06	AT1G53380.2		Plant protein of unknown function (DUF641)
Glyma.01G205900	33749	37174	24508	14885	17122	10658	154.677	180.174	153.999	82.8847	83.1832	65.307	-1.14784	2.33e-10	1.9e-08	AT4G16820.1	PLA-I{beta]2	alpha/beta-Hydrolases superfamily protein
Glyma.06G100900	669	1004	624	367	505	222	5.79987	9.20234	7.41173	3.85772	4.63977	2.56871	-1.08701	0.000462671	0.00710084	AT1G35210.1
Glyma.03G134800	2781	2404	2080	923	1076	343	9.77785	8.94042	10.029	3.93992	4.01124	1.60844	-1.66373	2.39e-07	9.68e-06	AT2G41640.1		Glycosyltransferase family 61 protein
Glyma.17G128900	4707	4309	3228	780	877	1017	44.7205	43.2841	42.0475	8.99634	8.83099	12.9111	-2.13907	1.17e-19	3.89e-17	AT1G76650.3	CML38	calmodulin-like 38
Glyma.06G021200	5938	3756	2193	1491	1128	743	27.8161	18.3366	13.4227	8.35715	5.28514	4.39225	-1.76725	2.58e-08	1.34e-06	AT1G60420.1		DC1 domain-containing protein
Glyma.14G020732	6	12	126	0	0	0	0.037173	0.077192	1.09273	0	0	0	-8.21314	7.05e-06	0.000195433	AT5G55130.1	CNX5,SIR1	co-factor for nitrate, reductase and xanthine dehydrogenase 5
Glyma.06G061900	998	1924	1347	534	700	766	7.71842	15.7363	14.2866	5.02009	5.73363	7.91442	-1.06812	0.00108434	0.0145428	AT1G80840.1	ATWRKY40,WRKY40	WRKY DNA-binding protein 40
Glyma.17G121500	15	40	13	74	168	130	0.06788	0.208584	0.086184	0.449037	0.888403	0.864363	2.49056	9.34e-05	0.00185047	AT3G18550.2	ATTCP18,BRC1,TCP18	TCP family transcription factor
Glyma.20G144800	19698	25741	21320	7432	8094	7704	133.909	185.066	198.719	61.3824	58.3281	70.0243	-1.50615	2.06e-12	2.49e-10	AT2G32150.1		Haloacid dehalogenase-like hydrolase (HAD) superfamily protein
Glyma.20G163900	1785	1430	1020	3342	3344	1861	4.019	3.48525	3.21152	10.2983	9.83672	5.43863	1.03065	1.94e-05	0.000472025	AT4G28000.1		P-loop containing nucleoside triphosphate hydrolases superfamily protein
Glyma.02G195400	15344	13282	9719	3820	4706	4830	63.4813	58.1109	55.1304	19.1987	20.6353	26.7123	-1.46917	8.08e-12	8.58e-10	AT3G11820.1	AT-SYR1,ATSYP121,ATSYR1,PEN1,SYP121,SYR1	syntaxin of plants 121
Glyma.20G123800	7784	8171	7338	3464	4350	3614	37.0732	40.3891	46.0225	20.5141	21.6825	22.4848	-1.01653	5.78e-08	2.74e-06	AT2G01100.2
Glyma.20G229700	6152	5008	3609	2719	3217	891	32.485	27.9674	26.1275	17.4407	18.0037	6.28605	-1.13345	0.00094663	0.0130654
Glyma.10G266500	146	229	135	487	569	216	0.604111	1.00144	0.762005	2.44568	2.49515	1.19384	1.29837	0.000788578	0.0112102	AT3G50180.1		Plant protein of unknown function (DUF247)
Glyma.16G200700	1343	1993	1373	551	912	314	9.36418	14.7036	13.1379	4.66141	6.7417	2.91744	-1.44718	7.45e-06	0.000205032	AT2G45650.1	AGL6	AGAMOUS-like 6
Glyma.15G049800	840	876	1123	1745	2640	1642	4.23069	4.66697	7.75619	10.6773	14.0979	11.0551	1.04586	0.000163297	0.00298839	AT1G68170.1		nodulin MtN21 /EamA-like transporter family protein
Glyma.10G241700	93	76	34	241	179	284	0.453583	0.393914	0.223975	1.4368	0.929801	1.86734	1.90384	5.59e-05	0.00119274	AT1G68530.1	CER6,CUT1,G2,KCS6,POP1	3-ketoacyl-CoA synthase 6
Glyma.04G043600	522	470	391	918	1211	819	2.21535	2.11825	2.27543	4.73889	5.44658	4.64636	1.10231	2.63e-07	1.06e-05	AT5G43080.1	CYCA3;1	Cyclin A3;1
Glyma.17G229000	495	373	177	878	871	523	1.30436	1.1034	0.657406	3.00471	2.40452	1.64218	1.1705	0.000501275	0.00760418	AT3G25690.1	CHUP1	Hydroxyproline-rich glycoprotein family protein
Glyma.06G119200	722	427	664	3910	4143	3679	2.24318	1.40164	2.82748	14.7726	13.6575	15.2945	2.69578	4.06e-23	1.85e-20	AT1G21270.1	WAK2	wall-associated kinase 2
Glyma.08G147700	682	848	564	346	311	247	5.45978	7.1825	6.19637	3.36729	2.64011	2.64519	-1.18805	5.62e-06	0.000160604	AT4G14620.1		Protein of unknown function (DUF506)
Glyma.02G293700	1461	2829	2462	663	1594	842	20.9259	42.847	48.3384	11.5352	24.1876	16.1185	-1.17309	0.000995135	0.0135674
Glyma.20G153100	121	111	74	234	223	197	0.675129	0.654952	0.564574	1.58735	1.32393	1.47327	1.13846	0.00129059	0.0167744	AT1G52540.1		Protein kinase superfamily protein
Glyma.03G246200	473	723	418	1813	2049	890	2.28323	3.69007	2.76322	10.6334	10.4838	5.74042	1.54689	4.04e-07	1.54e-05	AT4G14750.1	IQD19	IQ-domain 19
Glyma.11G130900	3293	3994	4880	7523	13054	12963	34.7956	44.6334	70.7065	96.5951	146.229	183.158	1.45425	4.08e-06	0.000121621	AT5G10400.1		Histone superfamily protein
Glyma.18G044000	544	312	289	768	863	655	1.2141	0.745687	0.850504	2.09402	2.00685	1.88267	1.03188	0.00022481	0.00389515	AT1G65920.1		Regulator of chromosome condensation (RCC1) family with FYVE zinc finger domain
Glyma.11G236700	1192	1589	1492	2101	3636	3137	16.0427	22.8317	27.8235	34.7183	51.8527	57.0718	1.05308	0.000199999	0.00353404
Glyma.09G011800	4578	4843	3127	1933	2049	1841	14.7637	17.0661	14.6651	7.91621	7.44997	8.47578	-1.0661	2.24e-08	1.19e-06	AT4G17230.1	SCL13	SCARECROW-like 13
Glyma.11G196800	124	208	89	278	287	371	0.437591	0.775776	0.430885	1.19613	1.077	1.75327	1.22874	0.00262275	0.0298995	AT2G23770.1		protein kinase family protein / peptidoglycan-binding LysM domain-containing protein
Glyma.10G230600	4375	6948	6156	1285	2317	2017	40.5132	68.0436	78.1624	14.4529	22.7384	24.9721	-1.64073	5.72e-08	2.72e-06	AT1G01490.1		Heavy metal transport/detoxification superfamily protein
Glyma.13G008600	73	67	136	3	7	0	0.817744	0.792389	2.10412	0.033413	0.074157	0	-4.92443	1.1e-07	4.85e-06	AT1G47980.1
Glyma.19G226000	404	258	291	810	935	768	1.5418	1.03877	1.5211	3.75674	3.78323	3.9162	1.4177	7.8e-08	3.57e-06	AT1G09450.1		Protein kinase superfamily protein
Glyma.20G028300	13	12	4	22	74	109	0.097047	0.093202	0.040644	0.199441	0.581342	1.08643	2.94289	0.000717722	0.0103445	AT4G02210.1
Glyma.11G059900	109	204	171	305	523	407	0.645312	1.27614	1.38158	2.1898	3.28063	3.21886	1.33917	0.000540495	0.00807664	AT2G23530.1		Zinc-finger domain of monoamine-oxidase A repressor R1
Glyma.13G147000	2307	2608	3906	3814	6598	9371	31.5375	37.7075	73.218	63.3657	95.6414	171.319	1.17176	0.00294566	0.0328595	AT3G53730.1		Histone superfamily protein
Glyma.15G270400	2678	3471	1757	1263	1219	693	9.1683	12.5665	8.24771	5.25492	4.42224	3.17032	-1.29458	1.15e-06	3.98e-05	AT2G44500.1		O-fucosyltransferase family protein
Glyma.13G229900	20	31	46	166	167	92	0.218108	0.358706	0.679764	2.21294	1.94107	1.34947	2.06453	0.000292161	0.00483184
Glyma.18G063200	136	92	113	440	623	228	0.675026	0.480965	0.77082	2.66749	3.29346	1.52031	1.87898	1.21e-06	4.15e-05	AT2G38170.3	ATCAX1,CAX1,RCI4	cation exchanger 1
Glyma.10G159700	499	609	321	93	150	137	2.92275	3.90906	2.77951	0.697438	1.06399	1.32956	-1.86126	6.68e-08	3.11e-06	AT3G04940.1	ATCYSD1,CYSD1	cysteine synthase D1
Glyma.17G097100	17	31	0	130	217	90	0.087901	0.177853	0	0.856167	1.25015	0.654356	3.25441	0.000217225	0.00379692	AT3G01280.1	ATVDAC1,VDAC1	voltage dependent anion channel 1
Glyma.03G016300	2637	3602	1948	285	334	213	19.6799	28.4346	19.9307	2.58047	2.64093	2.12166	-3.27784	6.5e-42	2.18e-38	AT2G45760.1	BAL,BAP2	BON association protein 2
Glyma.15G171000	6586	9227	5894	1066	1129	718	21.5772	32.5894	26.5179	4.30821	3.99711	3.04787	-2.88993	5.48e-39	1.41e-35	AT4G33050.3	EDA39	calmodulin-binding family protein
Glyma.09G064300	590	406	314	690	1016	947	2.41689	1.75895	1.76134	3.43717	4.41808	5.19024	1.0704	0.000205431	0.00361654	AT2G19490.1		recA DNA recombination family protein
Glyma.07G162100	234	351	313	654	820	667	1.65028	2.27266	2.66255	4.55816	5.66557	4.83863	1.24826	2.71e-05	0.000631262	AT5G12370.2	SEC10	exocyst complex component sec10
Glyma.02G007400	267	429	356	100	151	72	1.63883	2.78248	2.99266	0.73993	0.982941	0.588929	-1.74078	5.51e-06	0.000157709	AT1G02360.1		Chitinase family protein
Glyma.07G201300	218	223	173	424	468	544	1.12182	1.25358	1.04307	2.72401	2.62882	3.8362	1.27356	3.13e-05	0.000718562	AT5G46110.4	APE2,TPT	Glucose-6-phosphate/phosphate translocator-related
Glyma.15G030000	71	36	65	138	221	352	0.164255	0.086851	0.20886	0.391314	0.547069	1.10234	2.09536	0.00010819	0.00210156	AT3G59420.1	ACR4,CR4	crinkly4
Glyma.12G121800	16	31	28	176	227	13	0.206142	0.418598	0.496153	2.8006	3.14878	0.212197	2.35914	0.00476728	0.0483533
Glyma.08G208300	351	150	86	38	38	0	1.97005	0.889736	0.65665	0.253305	0.223219	0	-2.95429	0.00129713	0.0168494	AT1G15550.1	ATGA3OX1,GA3OX1,GA4	gibberellin 3-oxidase 1
Glyma.18G236167	1669	1297	566	512	500	207	7.63006	6.26794	3.54298	2.84056	2.41958	1.25987	-1.49886	7.05e-05	0.00145918	AT1G69070.1
Glyma.02G119300	231	178	145	586	719	427	1.60296	1.30162	1.37928	4.93664	5.28712	3.96439	1.65593	1.78e-09	1.22e-07
Glyma.14G116300	48	84	10	0	3	0	0.270346	0.501351	0.071589	0	0.013977	0	-5.56619	0.000123289	0.00235398	AT5G25330.1		Core-2/I-branching beta-1,6-N-acetylglucosaminyltransferase family protein
Glyma.13G364400	139503	175169	106201	83557	71549	34156	825.192	1063.08	887.64	582.906	452.216	268.507	-1.1506	3.78e-05	0.000846829
Glyma.08G338900	282	385	173	76	77	127	1.38732	2.00271	1.16277	0.45439	0.398513	0.832849	-1.48821	0.000967324	0.0132796	AT4G01070.1	GT72B1,UGT72B1	UDP-Glycosyltransferase superfamily protein
Glyma.04G251400	74	113	26	272	277	185	0.282125	0.454004	0.131815	1.25648	1.11566	0.938303	1.84817	0.000179944	0.00323603	AT1G21910.1		Integrase-type DNA-binding superfamily protein
Glyma.09G185500	1591	2352	1579	675	350	401	11.0011	17.2015	14.9658	5.6648	2.55935	3.70138	-1.91681	3.71e-09	2.37e-07
Glyma.20G241800	172	113	103	457	286	167	0.96325	0.669817	0.791891	3.1132	1.69912	1.25121	1.24697	0.00362588	0.0389055	AT5G05340.1		Peroxidase superfamily protein
Glyma.09G274000	3642	7624	5397	1539	2004	1099	17.4337	38.5987	35.4252	8.94905	10.1675	7.02917	-1.87073	5.03e-10	3.82e-08	AT3G56400.1	ATWRKY70,WRKY70	WRKY DNA-binding protein 70
Glyma.02G295000	60	52	59	94	174	362	0.265178	0.240711	0.355335	0.502863	0.818421	2.14765	1.95994	0.000892567	0.0124554	AT4G26770.1		Phosphatidate cytidylyltransferase family protein
Glyma.06G179800	622	599	436	245	265	225	4.15393	4.22768	3.98546	1.98347	1.87361	2.00185	-1.1404	5.28e-06	0.000151664	AT5G50130.1		NAD(P)-binding Rossmann-fold superfamily protein
Glyma.07G229200	325	210	186	445	649	679	1.25744	0.859961	0.987298	2.09268	2.66548	3.5159	1.35281	3.91e-05	0.000872158	AT1G26760.1	ATXR1,SDG35	SET domain protein 35
Glyma.05G070400	642	666	488	1497	1840	1091	1.76999	1.94098	1.84235	5.01581	5.37939	4.02008	1.30682	6.6e-10	4.88e-08	AT4G18010.2	5PTASE2,AT5PTASE2,IP5PII	myo-inositol polyphosphate 5-phosphatase 2
Glyma.03G211900	366	442	478	1032	1095	801	1.73053	2.21414	3.10458	5.94118	5.49788	5.07216	1.16818	2.11e-05	0.0005078	AT1G02970.1	ATWEE1,WEE1	WEE1 kinase homolog
Glyma.03G149333	100	104	201	344	518	427	1.31947	1.44822	3.64299	5.53254	7.26797	7.55141	1.6165	0.000221633	0.00385081	AT2G48020.1		Major facilitator superfamily protein
Glyma.U031126	10315	7306	5375	2992	3048	2850	100.36	75.1696	71.6963	35.362	31.4281	37.0629	-1.31631	2.02e-09	1.37e-07	AT5G12380.1	ANNAT8	annexin 8
Glyma.03G158100	1932	2458	3088	3241	5936	6892	21.7736	29.2927	47.7102	44.385	70.9151	103.861	1.10348	0.00205299	0.0246066	AT3G54560.1	HTA11	histone H2A 11
Glyma.07G132100	356	383	267	957	925	332	1.31004	1.48838	1.34667	4.28107	3.61161	1.63102	1.12229	0.00175576	0.0216201	AT5G02370.1		ATP binding microtubule motor family protein
Glyma.06G323700	957	353	380	216	215	77	2.23665	0.872243	1.21705	0.612466	0.532586	0.239225	-1.72282	0.000158938	0.00292211	AT4G10120.1	ATSPS4F	Sucrose-phosphate synthase family protein
Glyma.13G267600	72	112	90	16	16	0	0.518607	0.854882	0.887556	0.133511	0.118521	0	-3.1791	0.000505617	0.00765407	AT5G01900.1	ATWRKY62,WRKY62	WRKY DNA-binding protein 62
Glyma.12G065400	4522	6189	6772	9819	15193	11884	45.788	66.2683	94.0146	120.793	163.069	160.882	1.05393	0.000130703	0.0024696	AT3G45980.1	H2B,HTB9	Histone superfamily protein
Glyma.19G234100	3270	2947	3000	4788	8428	10368	28.83	27.4775	36.261	51.2908	78.7696	122.221	1.39606	9.22e-06	0.000246055	AT5G27670.1	HTA7	histone H2A 7
Glyma.06G173300	694	428	499	1368	1933	2033	2.78096	1.81344	2.73943	6.66099	8.2151	10.8987	1.75525	1.74e-09	1.19e-07	AT5G50300.1	ATAZG2,AZG2	Xanthine/uracil permease family protein
Glyma.14G106200	100	127	51	10	8	0	0.681986	0.920402	0.472785	0.082817	0.057491	0	-3.95356	8.43e-06	0.000228221	AT1G19210.1		Integrase-type DNA-binding superfamily protein
Glyma.08G141300	2516	2895	1830	842	1168	1188	7.49539	9.12153	7.47585	3.0457	3.68638	4.73006	-1.13002	5.94e-06	0.000168532	AT2G21970.1	2024-09-02	stress enhanced protein 2
Glyma.13G177100	502	542	536	1938	2862	2457	4.75471	5.42688	6.95343	22.3122	28.7522	31.131	2.20411	5.16e-19	1.57e-16
Glyma.19G019100	266	141	111	318	410	310	0.583267	0.322503	0.328472	0.838722	0.942851	0.898513	1.05141	0.00369878	0.0394645	AT5G15070.1		Phosphoglycerate mutase-like family protein
Glyma.11G212300	211	126	140	563	474	323	0.419118	0.260128	0.375169	1.45356	1.05327	0.848058	1.52469	6.77e-06	0.000188723	AT1G65920.1		Regulator of chromosome condensation (RCC1) family with FYVE zinc finger domain
Glyma.02G242900	15573	12146	7928	3295	3356	2787	58.0447	47.8734	40.5104	14.9154	13.2575	13.8882	-1.86706	5.61e-19	1.7e-16	AT1G66160.1	ATCMPG1,CMPG1	CYS, MET, PRO, and GLY protein 1
Glyma.07G013900	2722	2861	2028	5394	6858	5330	17.6179	19.6136	18.3584	41.7687	47.0236	46.1356	1.23261	1.1e-12	1.41e-10	AT1G14520.1	MIOX1	myo-inositol oxygenase 1
Glyma.07G038800	1772	2303	1810	664	381	672	13.0827	17.9894	18.3212	5.95894	2.97941	6.6312	-1.71916	1.68e-07	7.02e-06	AT5G20630.1	ATGER3,GER3,GLP3,GLP3A,GLP3B	germin 3
Glyma.11G157100	6061	6014	4893	1339	2073	1621	37.9757	39.844	42.0342	10.1895	13.7664	13.5717	-1.73649	1.81e-17	4.57e-15	AT3G50770.1	CML41	calmodulin-like 41
Glyma.11G150452	22171	31198	22901	8695	9463	6313	43.4844	64.7097	61.5818	20.7208	19.6729	16.554	-1.6409	5.35e-15	9.89e-13	AT3G45640.1	ATMAPK3,ATMPK3,MPK3	mitogen-activated protein kinase 3
Glyma.19G217700	7128	6470	4137	1131	991	658	19.2654	18.4927	15.3276	3.71267	2.83773	2.37611	-2.64261	1.14e-30	1.24e-27	AT4G01970.1	AtSTS,STS	stachyose synthase
Glyma.20G132200	437	307	407	888	748	727	1.29577	0.9524	1.62707	3.16849	2.32594	2.90359	1.04865	0.000335143	0.00540941	AT1G49870.1
Glyma.08G169900	425	345	175	897	909	895	1.65979	1.42589	0.937923	4.25674	3.76556	4.67827	1.5894	1.33e-07	5.7e-06	AT1G06620.1		2-oxoglutarate (2OG) and Fe(II)-dependent oxygenase superfamily protein
Glyma.20G206000	141	197	110	266	350	298	0.844849	1.24687	0.898897	1.93538	2.22333	2.38727	1.064	0.00165672	0.0206042	AT3G09290.1	TAC1	telomerase activator1
Glyma.09G094100	14	45	31	103	222	274	0.162034	0.553677	0.489168	1.47645	2.78248	4.34061	2.76213	6.82e-06	0.000189606
Glyma.06G219600	1085	884	625	1869	2467	2389	5.03876	4.34222	3.9775	10.5535	12.1408	14.8922	1.42755	2.67e-09	1.78e-07	AT5G57970.1		DNA glycosylase superfamily protein
Glyma.07G073500	7807	8298	4836	3494	3887	2535	22.053	24.5795	19.4958	12.1699	11.4575	8.66742	-1.05124	1.47e-07	6.22e-06	AT1G01770.1
Glyma.02G287100	213	174	51	672	744	649	1.43566	1.23527	0.463011	5.50324	5.31364	6.01915	2.32881	1.1e-08	6.31e-07
Glyma.07G144800	1608	1068	973	4831	4649	3648	3.05987	2.10179	2.47869	11.5812	9.3933	10.4327	1.87747	5.25e-18	1.37e-15	AT3G09080.1		Transducin/WD40 repeat-like superfamily protein
Glyma.14G214300	948	966	558	2034	2623	1781	3.88604	4.06086	2.5667	10.4018	11.9325	7.56793	1.41179	5.32e-11	4.75e-09	AT1G66250.1		O-Glycosyl hydrolases family 17 protein
Glyma.04G081600	158	262	250	26	18	0	2.26259	3.98644	4.9343	0.444534	0.267979	0	-4.0113	4.02e-07	1.53e-05	AT5G25770.3		alpha/beta-Hydrolases superfamily protein
Glyma.08G321400	1870	1810	1622	900	960	678	8.56081	9.29972	11.0638	5.29996	5.01205	4.04699	-1.05814	7.9e-08	3.6e-06	AT5G10770.1		Eukaryotic aspartyl protease family protein
Glyma.12G083500	2629	1937	1407	8129	9017	8891	6.41056	4.995	4.702	24.0854	23.3101	28.9895	2.18165	8.91e-23	3.85e-20	AT2G27880.1	AGO5	Argonaute family protein
Glyma.18G005000	585	1282	1136	300	429	440	6.64494	15.4214	17.7197	4.13535	5.16722	6.68385	-1.36425	0.000332069	0.00537171	AT3G48660.1		Protein of unknown function (DUF 3339)
Glyma.09G067100	446	699	579	288	237	273	2.54107	4.21404	4.52369	1.99586	1.43194	2.07639	-1.09073	0.00100824	0.0137076	AT5G35460.1
Glyma.16G023400	104	56	112	10	27	19	0.39609	0.236333	0.597085	0.051642	0.104504	0.081633	-2.31323	0.000603461	0.00887952	AT2G46550.1
Glyma.13G371200	417	288	190	784	726	330	1.042	0.742855	0.634637	2.37292	1.91944	1.13253	1.06027	0.00303374	0.0336526	AT2G24130.1		Leucine-rich receptor-like protein kinase family protein
Glyma.12G119200	7540	12315	8857	2779	5060	4517	74.9994	129.541	120.788	33.577	53.3514	60.0649	-1.20166	3.77e-05	0.000844197	AT1G28480.1	GRX480,roxy19	Thioredoxin superfamily protein
Glyma.16G065300	12	6	0	102	51	24	0.085963	0.047745	0	0.933398	0.402838	0.241306	3.39692	0.00163146	0.0203306	ATCG00860.1		Chloroplast Ycf2;ATPase, AAA type, core
Glyma.15G084466	182	190	71	508	827	538	0.882583	0.977612	0.473766	3.0023	4.26399	3.49822	2.12946	2.51e-09	1.68e-07	AT5G45780.1		Leucine-rich repeat protein kinase family protein
Glyma.02G037300	381	335	222	672	896	480	1.91048	1.78001	1.52487	4.11694	4.77121	3.22322	1.13915	2.45e-05	0.000576882	AT3G26610.1		Pectin lyase-like superfamily protein
Glyma.04G188100	1007	999	654	1877	2469	1742	4.38596	4.60421	3.90583	9.93942	11.4038	10.1485	1.22055	7.74e-10	5.68e-08	AT2G30140.1		UDP-Glycosyltransferase superfamily protein
Glyma.15G117600	383	484	424	85	127	113	4.50367	6.01606	6.82936	1.21212	1.57351	1.76317	-1.98173	4.5e-09	2.83e-07	AT3G09950.1
Glyma.06G100200	407	350	259	539	761	854	1.74857	1.58939	1.52132	2.80932	3.46537	4.90512	1.14268	0.000186979	0.00333914	AT4G09040.1		RNA-binding (RRM/RBD/RNP motifs) family protein
Glyma.19G009900	444	315	433	4	16	0	3.16474	2.37567	4.22787	0.031079	0.120652	0	-5.99756	2.82e-20	9.88e-18	AT5G62850.1	AtVEX1	Nodulin MtN3 family protein
Glyma.11G128800	930	835	1100	2261	3154	3693	5.077	4.39956	7.35088	14.4109	17.7162	24.0725	1.68175	5.24e-08	2.51e-06	AT1G05894.1
Glyma.08G068800	44	28	75	0	0	0	0.393909	0.259735	0.920775	0	0	0	-8.11156	2.12e-07	8.65e-06	AT1G07400.1		HSP20-like chaperones superfamily protein
Glyma.06G072000	875	1948	1400	464	676	522	7.93274	18.6832	17.415	5.11278	6.49824	6.32489	-1.35286	5.13e-05	0.00110498	AT2G25625.1
Glyma.07G043600	351	405	490	69	123	125	1.49339	1.82691	2.86323	0.357067	0.552767	0.708578	-1.97929	1.15e-06	3.98e-05	AT1G54050.1		HSP20-like chaperones superfamily protein
Glyma.10G135600	93	79	63	22	35	18	0.452916	0.407388	0.417757	0.127948	0.176874	0.115769	-1.64719	0.00436416	0.045097	AT2G04230.1		FBD, F-box and Leucine Rich Repeat domains containing protein
Glyma.02G204500	3978	4795	3147	10063	11966	6253	37.4982	47.7914	40.6661	115.254	119.565	78.7987	1.24533	1.06e-08	6.11e-07	AT5G57920.1	AtENODL10,ENODL10	early nodulin-like protein 10
Glyma.04G162400	4002	3368	2610	1446	1549	892	12.2162	10.8724	10.9234	5.36334	5.01148	3.63718	-1.34972	2.46e-10	1.99e-08	AT5G61010.1	ATEXO70E2,EXO70E2	exocyst subunit exo70 family protein E2
Glyma.10G192600	107	115	95	225	416	427	0.754983	0.859947	0.926582	1.94641	3.14691	4.06817	1.78621	4.71e-06	0.000137121	AT4G13690.1
Glyma.20G215500	122	95	122	496	245	329	0.389683	0.320753	0.534206	1.93095	0.829899	1.40924	1.68332	5.76e-05	0.0012259	AT3G02645.1		Plant protein of unknown function (DUF247)
Glyma.03G223700	895	830	643	250	320	288	36.0427	35.3481	35.508	12.2223	13.6383	15.4759	-1.43101	5.85e-09	3.58e-07
Glyma.08G110380	53	15	28	97	65	322	0.453773	0.132691	0.327092	1.01218	0.583646	3.69561	2.48579	0.00102186	0.0138539	AT2G04160.1	AIR3	Subtilisin-like serine endopeptidase family protein
Glyma.15G236100	2167	1099	905	477	372	137	7.68886	4.12221	4.40127	2.05466	1.39746	0.648588	-2.06349	4.44e-07	1.68e-05	AT3G54450.1		Major facilitator superfamily protein
Glyma.10G205700	618	575	520	222	289	296	12.1635	11.9648	14.0284	5.30311	6.01282	7.777	-1.05484	0.00022352	0.00387435
Glyma.05G242300	807	646	669	239	310	228	4.54192	3.56789	4.63617	1.62254	1.78484	2.08036	-1.44449	1.26e-08	7.12e-07	AT3G18215.1		Protein of unknown function, DUF599
Glyma.06G052300	231	215	244	344	537	624	1.00224	1.00673	1.34852	1.76485	2.37263	3.15584	1.14969	0.00153527	0.0193195	AT5G11870.1		Alkaline phytoceramidase (aPHC)
Glyma.13G158100	623	749	649	50	37	28	10.197	12.9654	14.5661	0.980128	0.6371	0.608273	-4.13291	1.57e-34	2.45e-31
Glyma.04G014000	682	651	609	248	322	103	2.83822	2.92001	3.58631	1.24895	1.46603	0.558231	-1.57131	1.1e-05	0.000287771	AT3G18830.1	ATPLT5,ATPMT5,PMT5	polyol/monosaccharide transporter 5
Glyma.06G111702	96	166	84	348	449	211	0.742508	1.3644	0.894797	3.29259	3.71162	2.1946	1.53887	7.56e-05	0.00154691	AT4G08290.1		nodulin MtN21 /EamA-like transporter family protein
Glyma.09G063900	509	746	378	1090	941	1133	1.85695	2.8806	1.89326	4.83969	3.64249	5.53394	1.01862	0.000602985	0.00887551	AT5G56970.1	CKX7	cytokinin oxidase 3
Glyma.06G157200	1168	637	418	1429	1792	1273	3.30736	1.89664	1.61054	4.89644	5.36057	4.79032	1.07148	0.000466802	0.00715337	AT5G63810.1	BGAL10	beta-galactosidase 10
Glyma.17G086400	94	90	199	335	532	752	0.726292	0.737782	2.11342	3.16439	4.38538	7.81896	2.0611	4.08e-05	0.000904683	AT3G01570.1		Oleosin family protein
Glyma.11G222600	13034	12109	6603	5667	5566	4116	66.2679	65.103	46.0261	35.0028	29.9951	27.9728	-1.002	5.55e-06	0.000158686	AT3G11410.1	AHG3,ATPP2CA,PP2CA	protein phosphatase 2CA
Glyma.02G297200	5914	5160	3378	2373	2683	1830	22.7956	21.0349	17.849	11.1108	10.963	9.42621	-1.03849	9.94e-08	4.42e-06	AT5G55560.1		Protein kinase superfamily protein
Glyma.13G248800	4016	3845	2838	1201	1420	935	10.801	10.8953	10.2936	3.89259	4.04198	3.30717	-1.57377	9.55e-19	2.8e-16	AT4G21390.1	B120	S-locus lectin protein kinase family protein
Glyma.08G338500	371	483	268	870	1194	727	1.46331	2.018	1.44867	4.17891	5.00086	3.84117	1.33026	3.01e-07	1.18e-05	AT4G01070.1	GT72B1,UGT72B1	UDP-Glycosyltransferase superfamily protein
Glyma.07G014500	658	1821	1082	92	154	103	4.94114	14.4736	11.1468	0.832939	1.22152	1.03004	-3.36049	7.56e-18	1.96e-15	AT4G25150.1		HAD superfamily, subfamily IIIB acid phosphatase
Glyma.08G084400	1470	994	771	2424	2689	1597	3.95269	2.8325	2.84029	7.91834	7.68811	5.74229	1.07562	9.14e-06	0.000244777	AT5G46280.1	MCM3	Minichromosome maintenance (MCM2/3/5) family protein
Glyma.08G200000	907	1110	966	303	326	344	7.25606	9.39693	10.5964	2.93959	2.76336	3.67558	-1.59398	3.23e-09	2.09e-07	AT5G51260.1		HAD superfamily, subfamily IIIB acid phosphatase
Glyma.07G119400	258	277	156	57	67	38	0.870322	0.988411	0.720779	0.230351	0.23695	0.170042	-2.07065	1.79e-07	7.41e-06	AT4G01070.2	GT72B1,UGT72B1	UDP-Glycosyltransferase superfamily protein
Glyma.16G037900	39756	61619	39297	14443	19488	9994	256.117	419.797	347.088	113.052	133.08	86.0722	-1.6914	2.81e-12	3.27e-10
Glyma.10G199100	44139	66111	49244	11278	14431	8748	522.585	827.734	799.338	162.225	181.11	138.46	-2.22261	3.86e-23	1.79e-20	AT3G10520.1	AHB2,ARATH GLB2,ATGLB2,GLB2,HB2,NSHB2	haemoglobin 2
Glyma.13G341800	214	176	231	482	617	622	0.982936	0.854354	1.4529	2.69571	3.01024	3.82594	1.47804	5.5e-06	0.000157587	AT5G12930.1
Glyma.16G100300	13	20	12	0	0	0	0.060665	0.100074	0.081542	0	0	0	-6.32107	0.00220116	0.0260108	AT3G16890.1	PPR40	pentatricopeptide (PPR) domain protein 40
Glyma.18G256500	972	1063	803	3660	3604	1789	3.96794	4.58727	4.49277	18.157	15.5966	9.76625	1.6657	6.59e-11	5.82e-09	AT5G15130.1	ATWRKY72,WRKY72	WRKY DNA-binding protein 72
Glyma.01G175300	1002	713	625	1816	2092	1392	3.13785	2.36054	2.68279	6.91262	6.94774	5.83026	1.19761	3.29e-08	1.66e-06	AT5G66750.1	ATDDM1,CHA1,CHR01,CHR1,DDM1,SOM1,SOM4	chromatin remodeling 1
Glyma.05G003900	15269	17510	13319	3573	3636	2826	52.1176	63.2044	62.3296	14.8182	13.1557	12.8945	-2.18402	8.36e-36	1.46e-32	AT5G40390.1	SIP1	Raffinose synthase family protein
Glyma.05G103300	4243	4439	3027	1608	2275	1562	27.0215	29.8991	26.4285	12.4396	15.354	13.2967	-1.08585	7.44e-09	4.46e-07	AT4G37540.1	LBD39	LOB domain-containing protein 39
Glyma.08G037000	581	354	231	3385	2973	2217	1.15447	0.743808	0.628232	8.18417	6.26912	5.89726	2.93295	1.63e-24	9.38e-22	AT3G06880.2		Transducin/WD40 repeat-like superfamily protein
Glyma.08G033800	3060	3603	2658	1172	1536	1618	15.7643	19.627	18.7698	7.33169	8.38457	11.1386	-1.06855	9.53e-06	0.000252944	AT4G26080.1	ABI1,AtABI1	Protein phosphatase 2C family protein
Glyma.14G182300	282	236	181	565	718	552	0.972528	0.860779	0.855725	2.36902	2.62827	2.548	1.42075	1.8e-08	9.79e-07	AT4G30200.3	VEL1	vernalization5/VIN3-like
Glyma.07G153800	3111	3284	2674	918	971	832	5.78514	6.4565	6.81701	2.07413	1.91387	2.06774	-1.71633	3.02e-20	1.05e-17	AT2G38290.1	AMT2,AMT2;1,ATAMT2	ammonium transporter 2
Glyma.01G181700	143	101	156	243	236	584	0.805278	0.603999	1.20619	1.67081	1.41163	4.42056	1.47788	0.00380508	0.0403814	AT2G23530.1		Zinc-finger domain of monoamine-oxidase A repressor R1
Glyma.17G093400	868	1287	906	435	640	308	4.18825	6.56795	5.99359	2.54899	3.2749	1.98254	-1.16798	4.55e-05	0.000990292	AT5G50120.1		Transducin/WD40 repeat-like superfamily protein
Glyma.19G098500	3884	3259	2285	1766	1629	1173	22.1203	19.6323	17.8432	12.2178	9.83362	8.9269	-1.01297	2.02e-06	6.53e-05	AT3G02040.1	SRG3	senescence-related gene 3
Glyma.05G059900	0	0	0	8	22	26	0	0	0	0.045632	0.111612	0.170985	6.71015	0.00061206	0.00899393	AT5G47470.1		Nodulin MtN21 /EamA-like transporter family protein
Glyma.05G187900	1385	2301	2266	3403	5227	3623	6.96201	12.539	15.6325	20.3034	27.8273	25.9303	1.01027	0.000568916	0.00842807	AT5G64700.1		nodulin MtN21 /EamA-like transporter family protein
Glyma.13G310800	1530	1928	1302	3029	4675	4216	12.2246	16.296	14.2637	29.4174	39.6122	45.0509	1.35558	2.17e-08	1.15e-06	AT2G27180.1
Glyma.04G206800	794	1954	1313	612	975	336	10.1462	26.4155	23.0025	9.49528	13.2126	5.73195	-1.13557	0.00364678	0.0390626	AT5G53590.1		SAUR-like auxin-responsive protein family
Glyma.06G088400	287	311	124	119	87	26	0.54076	0.622263	0.321036	0.272615	0.171706	0.063919	-1.61571	0.00322971	0.0353856	AT5G25930.1		Protein kinase family protein with leucine-rich repeat domain
Glyma.11G063200	721	669	466	427	246	114	2.64475	2.59253	2.33987	1.89759	0.954717	0.552648	-1.22634	0.00314329	0.0346127	AT2G23770.1		protein kinase family protein / peptidoglycan-binding LysM domain-containing protein
Glyma.07G151300	7847	8777	5384	1810	1973	1110	30.2606	35.7946	28.4663	8.47896	8.06201	5.72117	-2.15652	2.49e-23	1.18e-20	AT5G05580.1	FAD8	fatty acid desaturase 8
Glyma.02G018700	1492	1805	561	633	666	130	6.90429	8.83387	3.55548	3.55922	3.26376	0.798396	-1.42621	0.00340028	0.0368565	AT1G02850.2	BGLU11	beta glucosidase 11
Glyma.13G069800	25489	27438	24272	8882	10459	8574	68.4312	77.9008	89.3415	28.9723	29.7634	30.7725	-1.45766	2.02e-16	4.54e-14	AT5G14930.2	SAG101	senescence-associated gene 101
Glyma.06G025300	0	8	11	60	133	64	0	0.102164	0.174616	0.871543	1.69704	1.01906	3.64302	0.000156809	0.00288782	AT1G75580.1		SAUR-like auxin-responsive protein family
Glyma.12G206000	284	210	277	447	663	913	1.31123	1.0266	1.7515	2.51051	3.24516	5.64069	1.4297	0.000196131	0.00348404	AT2G20590.1		Reticulon family protein
Glyma.13G296700	774	666	585	921	1453	1584	6.78073	6.16902	7.0279	9.80605	13.4893	18.548	1.01111	0.000510269	0.00771113	AT4G28310.1
Glyma.01G184200	76	141	120	25	14	39	0.521865	1.02544	1.12438	0.209052	0.096785	0.35615	-2.05046	0.00179434	0.0220269	AT1G49570.1		Peroxidase superfamily protein
Glyma.06G214400	345	320	572	52	90	133	2.96965	2.90706	6.75019	0.541159	0.815115	1.52359	-2.16783	1.45e-05	0.000367093
Glyma.03G137900	177198	178355	91341	41426	36502	19460	498.938	500.547	354.402	134.736	102.756	68.2268	-2.16929	1.29e-15	2.69e-13	AT3G57520.1	AtSIP2,SIP2	seed imbibition 2
Glyma.11G238300	357	432	365	145	181	176	1.64798	2.10508	2.30721	0.811084	0.883788	1.08281	-1.18117	0.000195945	0.00348357	AT2G22250.3	AAT,ATAAT,MEE17	aspartate aminotransferase
Glyma.10G265400	2428	2094	1350	788	1137	672	13.8683	12.6452	10.5673	5.46592	6.88399	5.1295	-1.1552	4.05e-07	1.54e-05	AT2G01290.1	RPI2	ribose-5-phosphate isomerase 2
Glyma.13G329900	809	1425	1445	245	567	661	13.1426	24.4817	32.1742	4.81801	9.75916	14.3422	-1.31467	0.00206184	0.0247058
Glyma.08G092500	0	4	0	22	53	21	0	0.019729	0	0.123265	0.260982	0.125625	4.59982	0.00166881	0.0207368	AT1G25240.1		ENTH/VHS/GAT family protein
Glyma.11G092600	2379	1142	1294	3911	4332	3098	6.33722	3.17084	4.65867	12.8883	12.4837	10.8758	1.26216	2.83e-06	8.81e-05	AT3G03130.1
Glyma.11G068100	152	322	308	94	157	49	1.17606	2.62868	3.26442	0.879741	1.28251	0.497255	-1.46683	0.00354181	0.0381253
Glyma.01G175800	1572	1418	1178	589	515	782	16.0102	15.2678	16.4403	7.28517	5.5536	10.6484	-1.07754	0.000239422	0.00410182
Glyma.10G046200	17	26	15	83	84	41	0.105224	0.17078	0.127627	0.627221	0.551086	0.339582	1.83984	0.00471394	0.0479394	AT2G39370.1
Glyma.09G243600	2730	2628	1929	659	669	306	6.53047	6.64947	6.32612	1.91432	1.69643	0.976803	-2.1602	6.73e-16	1.46e-13	AT4G08850.1		Leucine-rich repeat receptor-like protein kinase family protein
Glyma.02G300400	155	384	254	66	129	52	2.19188	5.7624	4.92753	1.12518	1.92836	0.977563	-1.73057	0.000367998	0.00584883
Glyma.14G209700	7369	6092	3718	2071	2395	1183	27.3927	23.3745	18.9856	9.464	9.40182	5.7992	-1.58569	3.13e-10	2.49e-08	AT5G17230.2	PSY	PHYTOENE SYNTHASE
Glyma.03G160100	43	48	8	183	315	419	0.175354	0.207856	0.045648	0.92147	1.38856	2.32739	3.34235	1.38e-08	7.7e-07	AT5G63450.1	CYP94B1	cytochrome P450, family 94, subfamily B, polypeptide 1
Glyma.05G203100	1444	1222	1246	2587	3217	3726	6.22912	5.34802	7.13017	13.4513	14.7727	20.4967	1.32138	3.15e-07	1.24e-05	AT3G48710.1		DEK domain-containing chromatin associated protein
Glyma.08G033100	50	113	139	365	565	594	0.190459	0.461331	0.736416	1.71414	2.31989	3.07492	2.30873	1.11e-06	3.87e-05	AT3G16490.1	IQD26	IQ-domain 26
Glyma.09G149500	12	24	18	304	37	24	0.080713	0.179442	0.167183	2.56293	0.271568	0.213245	2.75474	0.00284035	0.0318967	AT4G14150.1	KINESIN-12A,PAKRP1	phragmoplast-associated kinesin-related protein 1
Glyma.02G031000	399	452	298	1431	2152	1568	1.50474	1.79941	1.53982	6.5585	8.60335	7.90433	2.18564	7.8e-22	3.12e-19	AT1G60030.1	ATNAT7,NAT7	nucleobase-ascorbate transporter 7
Glyma.01G124700	385	608	612	955	1292	1093	2.6584	4.43606	5.79035	8.01515	9.46372	10.092	1.04176	0.000833947	0.0117556	AT2G38310.1	PYL4,RCAR10	PYR1-like 4
Glyma.09G277900	42	100	49	274	329	287	0.294067	0.748006	0.474983	2.34855	2.46191	2.71482	2.24876	1.83e-07	7.57e-06	AT5G05340.1		Peroxidase superfamily protein
Glyma.08G055300	262	313	293	109	156	117	1.3278	1.67743	2.03629	0.670162	0.835718	0.786962	-1.18985	0.000503674	0.00762996	AT3G17930.1
Glyma.13G215000	12721	13643	9480	5170	6235	4702	45.5112	50.8868	47.0651	23.3189	24.9325	23.9742	-1.13073	5.3e-12	5.9e-10	AT5G18670.1	BAM9,BMY3	beta-amylase 3
Glyma.02G052000	684	563	404	1554	1648	1555	1.84147	1.60288	1.48994	5.08293	4.70122	5.5959	1.57544	2.18e-12	2.61e-10	AT3G51070.1		S-adenosyl-L-methionine-dependent methyltransferases superfamily protein
Glyma.04G079600	43144	56787	31012	20383	25069	16892	261.994	364.675	258.195	150.386	161.368	137.137	-1.04643	3.52e-07	1.37e-05	AT5G25610.1	ATRD22,RD22	BURP domain-containing protein
Glyma.12G101200	2135	2080	1005	8634	6845	3426	13.2761	13.6776	8.56799	65.2442	45.1253	28.4838	1.8885	1.92e-09	1.32e-07	AT1G05260.1	RCI3,RCI3A	Peroxidase superfamily protein
Glyma.13G292400	5	4	0	32	101	24	0.091137	0.117372	0	0.956358	3.19539	1.11289	4.13497	0.000192254	0.00342634
Glyma.03G163100	165	135	119	549	822	404	1.0594	0.91984	1.05314	4.3015	5.62429	3.48637	2.07216	4.56e-12	5.13e-10	AT3G23250.1	ATMYB15,ATY19,MYB15	myb domain protein 15
Glyma.17G086800	368	324	405	124	249	139	2.01719	1.88089	3.04746	0.825233	1.44029	1.0189	-1.13655	0.00180657	0.0221365	AT5G50130.2		NAD(P)-binding Rossmann-fold superfamily protein
Glyma.12G208900	12	24	0	50	97	198	0.10499	0.241008	0	0.56863	0.977365	2.51926	3.44975	0.000435935	0.00676351	AT1G73165.1	CLE1	CLAVATA3/ESR-RELATED 1
Glyma.05G186900	2446	1459	1273	4234	4433	3722	6.80189	4.28941	4.85092	14.3058	13.0668	13.8357	1.30273	3.53e-08	1.77e-06	AT2G21790.1	ATRNR1,CLS8,R1,RNR1	ribonucleotide reductase 1
Glyma.02G088900	39897	26666	21957	4160	9858	7155	356.641	252.069	269.089	45.1741	93.4068	85.4971	-2.03387	4.97e-12	5.56e-10	AT3G18280.1		Bifunctional inhibitor/lipid-transfer protein/seed storage 2S albumin superfamily protein
Glyma.05G009100	0	0	0	58	70	34	0	0	0	2.70833	2.85507	1.75086	8.17888	4.54e-08	2.22e-06	AT5G25940.1		early nodulin-related
Glyma.20G131500	6648	7173	6154	2344	2818	2251	28.6359	32.6758	36.3451	12.2673	12.8667	12.963	-1.41964	2.35e-15	4.58e-13	AT4G33920.1		Protein phosphatase 2C family protein
Glyma.02G171600	425	387	413	1728	1592	935	2.659	2.55723	3.5417	13.1344	10.5561	7.81717	1.78035	3.81e-11	3.53e-09	AT5G06720.1	ATPA2,PA2	peroxidase 2
Glyma.12G087000	2230	869	902	3782	2705	1773	2.68177	1.10412	1.48577	5.52514	3.4473	2.85005	1.0886	0.00254905	0.0291966	AT1G08260.1	ABO4,EMB142,EMB2284,EMB529,ESD7,POL2A,TIL1	DNA polymerase epsilon catalytic subunit
Glyma.01G240800	384	678	247	955	797	757	1.45504	2.71411	1.28045	4.39438	3.19826	3.83466	1.0009	0.00352541	0.0380051	AT4G23180.1	CRK10,RLK4	cysteine-rich RLK (RECEPTOR-like protein kinase) 10
Glyma.04G230500	358	482	214	195	125	54	0.833911	1.18675	0.681454	0.551423	0.306556	0.165941	-1.47262	0.00172355	0.0212776	AT3G47570.1		Leucine-rich repeat protein kinase family protein
Glyma.14G162100	1565	1435	1368	476	650	788	9.23853	8.95345	11.0706	3.4079	4.0649	6.21166	-1.14886	7.91e-05	0.00160667	AT2G29380.1	HAI3	highly ABA-induced PP2C gene 3
Glyma.15G250100	21374	22387	16698	7302	9528	8281	129.518	143.453	138.72	53.7575	61.1978	67.0838	-1.2385	1.25e-11	1.27e-09	AT3G14440.1	ATNCED3,NCED3,SIS7,STO1	nine-cis-epoxycarotenoid dioxygenase 3
Glyma.15G012000	685	484	384	310	204	51	1.2548	0.937753	0.963647	0.689345	0.395653	0.123839	-1.46483	0.00367953	0.0393278	AT1G15520.1	ABCG40,ATABCG40,ATPDR12,PDR12	pleiotropic drug resistance 12
Glyma.14G210600	653	740	312	216	333	60	2.42489	2.89286	1.57828	0.973107	1.32579	0.291724	-1.50622	0.00186346	0.0226902	AT5G17300.1	RVE1	Homeodomain-like superfamily protein
Glyma.07G114000	310	355	226	122	162	80	1.66351	2.01739	1.66064	0.791813	0.921124	0.575225	-1.29049	0.000181776	0.00325823	AT2G44840.1	ATERF13,EREBP,ERF13	ethylene-responsive element binding factor 13
Glyma.09G122000	3325	2631	2487	5350	8187	13416	23.3949	19.5769	23.9888	45.7398	61.0648	126.214	1.75151	6.2e-07	2.29e-05	AT2G01610.1		Plant invertase/pectin methylesterase inhibitor superfamily protein
Glyma.13G371500	344	323	482	740	878	926	1.71186	1.69888	3.2865	4.47875	4.63402	6.16597	1.13787	0.000678599	0.00985309	AT1G16070.1	AtTLP8,TLP8	tubby like protein 8
Glyma.11G189400	2748	2979	2198	831	1263	1230	20.0188	22.9456	21.9526	7.348	9.75194	11.9704	-1.21649	8.62e-07	3.07e-05	AT2G27830.1
Glyma.18G082000	737	491	388	1159	1183	952	1.65029	1.16266	1.18897	3.15179	2.80745	2.85006	1.06924	1.82e-05	0.000447954	AT3G20150.1		Kinesin motor family protein
Glyma.05G190100	745	1074	661	238	245	215	5.39086	8.24794	6.57547	2.10411	1.85865	2.00859	-1.79967	3.95e-11	3.64e-09	AT4G14620.1		Protein of unknown function (DUF506)
Glyma.10G196900	80	16	62	204	311	330	0.269066	0.055218	0.28693	0.846257	1.11368	1.49272	2.43354	2.48e-05	0.0005823	AT5G45470.1		Protein of unknown function (DUF594)
Glyma.10G284300	9516	7484	4479	3950	3609	2492	22.7481	18.7315	14.4423	11.8506	9.34406	8.28005	-1.05144	1.37e-05	0.000349393	AT1G78610.1	MSL6	mechanosensitive channel of small conductance-like 6
Glyma.13G186500	647	729	452	264	157	130	2.56621	2.6225	2.34255	1.29139	0.472948	0.494506	-1.6939	7.87e-07	2.84e-05	AT5G13750.1	ZIFL1	zinc induced facilitator-like 1
Glyma.13G350500	771	691	617	1517	1853	877	3.86884	3.66257	4.2402	9.24542	9.85126	5.87949	1.01423	5.73e-05	0.00121918	AT2G19520.1	ACG1,ATMSI4,FVE,MSI4,NFC04,NFC4	Transducin family protein / WD-40 repeat family protein
Glyma.14G176500	414	415	280	168	191	125	2.72004	2.88798	2.51808	1.34302	1.33116	1.09456	-1.17626	5.51e-05	0.00117672	AT5G64260.1	EXL2	EXORDIUM like 2
Glyma.14G137700	54	19	5	162	144	127	0.211513	0.078126	0.026153	0.773596	0.600847	0.668063	2.5897	0.000218334	0.0038102	AT5G35390.1		Leucine-rich repeat protein kinase family protein
Glyma.10G051800	2572	2493	1514	1118	1182	800	10.1421	10.2644	8.26707	5.39292	4.96246	4.22754	-1.05444	8.35e-07	2.99e-05	AT3G09760.1		RING/U-box superfamily protein
Glyma.04G004100	1028	1381	1249	486	701	553	10.1052	14.2932	16.8901	5.78736	7.32815	7.29371	-1.07721	5.44e-05	0.00116432	AT4G38620.1	ATMYB4,MYB4	myb domain protein 4
Glyma.12G017300	239	327	180	68	41	120	1.54395	2.23649	1.58748	0.529643	0.276723	1.02716	-1.58856	0.00263196	0.0299888	AT4G17720.1		RNA-binding (RRM/RBD/RNP motifs) family protein
Glyma.15G029800	4618	5106	4276	8888	11536	9339	30.2061	35.319	38.3488	70.6409	79.9902	81.6774	1.10026	2.64e-09	1.76e-07	AT3G59480.1		pfkB-like carbohydrate kinase family protein
Glyma.13G167700	18061	21157	12393	8925	9215	5723	74.7627	92.6157	70.3311	44.8841	40.4347	31.6674	-1.09279	1.7e-07	7.06e-06	AT2G26690.1		Major facilitator superfamily protein
Glyma.04G052200	1168	1211	1011	2858	4403	3608	4.58755	5.02942	5.44355	13.6431	18.3401	18.9524	1.69725	8.57e-15	1.52e-12	AT2G26180.1	IQD6	IQ-domain 6
Glyma.10G154900	32	51	35	112	258	225	0.309743	0.518838	0.463531	1.3164	2.66016	2.92466	2.3529	2.97e-06	9.17e-05
Glyma.06G057000	382	287	360	584	897	1005	1.19782	0.954006	1.55041	2.22971	2.98884	4.22348	1.2973	0.00010671	0.00207652	AT2G26300.1	ATGPA1,GP ALPHA 1,GPA1	G protein alpha subunit 1
Glyma.20G142100	486	596	383	984	1344	1040	2.26744	2.94278	2.45127	5.58292	6.65839	6.49606	1.22532	1.5e-07	6.35e-06	AT2G33460.1	RIC1	ROP-interactive CRIB motif-containing protein 1
Glyma.06G291000	18	12	0	319	282	468	0.169306	0.122799	0	3.77826	2.90813	6.09288	5.31142	1.23e-15	2.6e-13	AT5G53870.1	AtENODL1,ENODL1	early nodulin-like protein 1
Glyma.14G046400	653	1046	880	436	648	216	9.03998	15.3215	16.7064	7.32894	9.50771	3.98541	-1.04812	0.00389441	0.0411692	AT1G05065.1	CLE20	CLAVATA3/ESR-RELATED 20
Glyma.07G141800	27	45	13	0	0	0	0.426472	0.776196	0.273418	0	0	0	-7.1966	4.52e-05	0.000985684
Glyma.04G209200	3456	4783	3305	1843	1845	1746	14.2912	20.9377	19.8262	9.39822	8.13133	9.38287	-1.05892	1.6e-06	5.29e-05	AT5G09220.1	AAP2	amino acid permease 2
Glyma.13G292300	5	0	0	176	202	140	0.043245	0	0	2.29948	2.30426	2.0124	6.74621	1.53e-14	2.6e-12
Glyma.17G065400	358	580	396	62	134	89	2.74948	4.71126	4.17328	0.577202	1.08864	0.913354	-2.23051	5.46e-09	3.38e-07	AT4G25810.1	XTH23,XTR6	xyloglucan endotransglycosylase 6
Glyma.14G003700	1268	731	900	2360	3017	2362	4.64248	2.82833	4.51333	10.4985	11.7062	11.5588	1.43063	1e-08	5.86e-07	AT1G57820.1	ORTH2,VIM1	Zinc finger (C3HC4-type RING finger) family protein
Glyma.07G243651	928	2344	1745	533	854	492	10.1869	27.2101	26.2588	7.0974	9.93436	7.21505	-1.45251	5.34e-05	0.00114799	AT1G24020.1	MLP423	MLP-like protein 423
Glyma.13G237900	78	158	157	362	605	268	0.225393	0.482629	0.619574	1.31472	1.86858	1.03397	1.58438	0.000237514	0.00407642	AT2G32700.2	LUH	LEUNIG_homolog
Glyma.18G054100	2744	2770	1206	1263	954	413	7.71309	8.23266	4.6464	4.31223	2.84222	1.55176	-1.32209	0.000298757	0.00492971	AT5G58350.1	WNK4,ZIK2	with no lysine (K) kinase 4
Glyma.04G255400	189	225	72	598	708	380	0.682921	0.859945	0.356046	2.63086	2.71772	1.83877	1.83796	1.61e-06	5.31e-05	AT4G24000.1	ATCSLG2,CSLG2	cellulose synthase like G2
Glyma.18G293500	182	179	136	63	49	58	2.0281	2.10495	2.06453	0.845777	0.574419	0.854706	-1.5006	0.000426347	0.00662652	AT2G47485.1
Glyma.15G267500	711	727	742	412	340	325	2.70164	2.92326	3.86939	1.902	1.36943	1.64939	-1.00677	0.000239464	0.00410182	AT2G31920.1		Plant protein of unknown function (DUF936)
Glyma.01G174400	732	390	279	4051	4220	4435	2.90327	1.63499	1.51492	19.6254	17.8473	23.5978	3.26012	1.17e-27	9.85e-25	AT4G36670.1		Major facilitator superfamily protein
Glyma.13G275800	4179	3360	1978	1508	1086	481	22.7164	19.3171	14.7403	9.9599	6.2532	3.49388	-1.60555	4.22e-06	0.000125124	AT5G53870.1	AtENODL1,ENODL1	early nodulin-like protein 1
Glyma.11G038600	613	1198	734	336	381	226	4.63438	9.58289	7.60984	3.08258	3.0549	2.27605	-1.4386	8.21e-06	0.000223023	AT1G74950.1	JAZ2,TIFY10B	TIFY domain/Divergent CCT motif family protein
Glyma.02G207900	242	229	193	407	500	564	1.88142	1.88321	2.05828	3.84353	4.11942	5.8693	1.19127	0.000107432	0.00208963	AT2G23820.2		Metal-dependent phosphohydrolase
Glyma.02G042000	1674	1618	1119	415	504	312	7.22783	7.34658	6.63514	2.15061	2.29469	1.75497	-1.82518	1.74e-17	4.4e-15	AT4G35640.1	ATSERAT3;2,SERAT3;2	serine acetyltransferase 3;2
Glyma.18G173300	1045	1064	751	2400	2924	2470	5.31475	5.72311	5.23798	14.8435	15.7773	16.8048	1.47864	9.83e-15	1.71e-12	AT3G24750.1
Glyma.03G149200	77	95	33	300	199	307	0.359499	0.471658	0.209091	1.71438	0.993835	1.93639	2.07933	9.26e-06	0.000246892	AT2G48020.2		Major facilitator superfamily protein
Glyma.19G254900	3227	2198	1606	5456	6066	4115	9.37654	6.8636	6.42132	19.6149	18.5642	16.0483	1.18852	1.17e-07	5.07e-06	AT3G03300.1	ATDCL2,DCL2	dicer-like 2
Glyma.19G243500	145	134	62	360	413	406	0.320976	0.301679	0.295615	0.990063	0.950952	1.10041	1.86197	2.11e-07	8.61e-06	AT5G28300.1		Duplicated homeodomain-like superfamily protein
Glyma.17G055900	133	110	118	453	814	616	0.679206	0.595538	0.744365	2.86953	4.31085	4.0344	2.3858	7.53e-14	1.14e-11	AT1G56140.1		Leucine-rich repeat transmembrane protein kinase
Glyma.08G088400	911	506	460	318	355	146	2.00029	1.17528	1.38494	0.847674	0.825151	0.426188	-1.19319	0.000891591	0.0124475	AT5G44030.1	CESA4,IRX5,NWS2	cellulose synthase A4
Glyma.02G021400	1143	1382	1538	556	635	487	6.44406	8.24136	11.8868	3.8068	3.7906	3.66545	-1.29545	1.6e-06	5.29e-05	AT5G62740.1	ATHIR1,HIR1	SPFH/Band 7/PHB domain-containing membrane-associated protein family
Glyma.05G206200	445	484	261	934	1140	926	2.75191	3.16845	2.21368	7.02485	7.48254	7.66569	1.37861	3.11e-08	1.59e-06	AT1G63410.1		Protein of unknown function (DUF567)
Glyma.01G179500	177	78	62	392	532	886	0.736106	0.343842	0.352914	1.98796	2.35371	4.93932	2.63274	2.16e-08	1.15e-06	AT3G26300.1	CYP71B34	cytochrome P450, family 71, subfamily B, polypeptide 34
Glyma.04G136300	229	268	168	51	59	54	2.50006	3.08968	2.51815	0.67577	0.68154	0.789597	-1.98155	2.97e-07	1.17e-05	AT5G42380.1	CML37,CML39	calmodulin like 37
Glyma.08G068700	4	45	4	0	0	0	0.041576	0.491168	0.048968	0	0	0	-6.50035	0.00323771	0.0354645	AT1G07400.1		HSP20-like chaperones superfamily protein
Glyma.17G246000	759	690	642	1684	2046	1974	3.70117	3.55883	4.28897	9.98122	10.5779	12.8765	1.47428	4.03e-11	3.7e-09	AT4G33280.1		AP2/B3-like transcriptional factor family protein
Glyma.08G064700	2261	2119	1087	712	847	693	8.81835	8.74068	5.8089	3.37146	3.4994	3.61292	-1.22368	9.52e-07	3.36e-05	AT1G58290.1	HEMA1	Glutamyl-tRNA reductase family protein
Glyma.08G062700	2643	2800	1908	845	720	474	8.15465	9.13519	8.06952	3.16648	2.35529	1.95164	-1.83145	9.34e-15	1.64e-12	AT5G48380.1	BIR1	BAK1-interacting receptor-like kinase 1
Glyma.08G260400	66	52	78	254	312	411	0.377853	0.315101	0.615665	1.78585	1.91713	3.18783	2.33846	7.56e-08	3.47e-06	AT1G13330.1	AHP2	Arabidopsis Hop2 homolog
Glyma.07G192700	348	259	307	102	65	70	1.73955	1.36934	2.10199	0.619878	0.340901	0.462334	-1.92706	8.61e-07	3.07e-05	AT1G11080.2	scpl31	serine carboxypeptidase-like 31
Glyma.09G159300	8	8	0	53	64	47	0.055231	0.054291	0	0.441027	0.465218	0.429163	3.4557	0.000438177	0.00679104	AT4G31330.1		Protein of unknown function, DUF599
Glyma.19G188600	777	765	448	1600	1945	1435	3.29287	3.4619	2.5374	8.25279	8.7091	8.25755	1.36055	4.58e-10	3.53e-08	AT2G36670.2		Eukaryotic aspartyl protease family protein
Glyma.05G231100	56	79	27	127	149	166	0.216816	0.327661	0.141216	0.606853	0.62617	0.86989	1.52992	0.00253054	0.0290533	AT4G13260.1	YUC2	Flavin-binding monooxygenase family protein
Glyma.06G144000	6157	18048	8293	4732	6323	2057	61.0276	189.179	112.696	56.9858	66.4366	27.2491	-1.3425	0.000668434	0.00972406
Glyma.10G296500	594	452	352	751	1005	1006	3.65454	2.93864	2.9679	5.61749	6.55686	8.27627	1.03425	0.000139264	0.00261101	AT1G51130.1		Nse4, component of Smc5/6 DNA repair complex
Glyma.13G003200	28789	36270	22112	12278	13183	7750	82.9208	110.477	87.3201	42.9657	40.2486	29.8428	-1.38174	6.93e-11	6.11e-09	AT5G42050.1		DCD (Development and Cell Death) domain protein
Glyma.01G044000	0	0	8	9	28	119	0	0	0.083348	0.077479	0.231628	1.25822	4.23416	0.00493803	0.0496626	AT1G17100.1		SOUL heme-binding family protein
Glyma.02G120800	1048	385	687	1819	2231	1433	2.1289	0.825785	1.91265	4.49059	4.80758	3.89385	1.36985	5.24e-05	0.00112761	AT3G24240.1		Leucine-rich repeat receptor-like protein kinase family protein
Glyma.10G266100	119	215	126	25	26	28	1.72717	3.32007	2.5059	0.439364	0.402327	0.534798	-2.50644	9.36e-07	3.31e-05
Glyma.17G065300	5355	10432	8567	1832	2718	1518	38.7051	79.7455	84.9021	16.0827	20.8246	14.6652	-2.04173	6.88e-12	7.42e-10	AT4G25810.1	XTH23,XTR6	xyloglucan endotransglycosylase 6
Glyma.12G093600	40	66	85	211	250	322	0.386108	0.679602	1.12903	2.49972	2.58847	4.21283	2.03209	3.5e-05	0.000789939	AT3G44220.1		Late embryogenesis abundant (LEA) hydroxyproline-rich glycoprotein family
Glyma.04G103400	9251	8257	6477	4614	4079	2525	27.1238	25.6015	26.0358	16.4352	12.677	9.89599	-1.08398	8.11e-07	2.92e-05	AT5G65160.1		tetratricopeptide repeat (TPR)-containing protein
Glyma.13G330200	1108	959	710	495	429	300	5.34744	4.89376	4.69511	2.89937	2.19439	1.92953	-1.15647	4.94e-06	0.000143067	AT1G07870.2		Protein kinase superfamily protein
Glyma.15G153200	0	0	0	32	43	0	0	0	0	0.184583	0.218215	0	6.98909	0.00247585	0.0285456
Glyma.09G197200	169	105	72	715	779	394	0.466281	0.304438	0.270885	2.39648	2.27781	1.45433	2.47239	1.65e-12	2.04e-10	AT1G42540.1	ATGLR3.3,GLR3.3	glutamate receptor 3.3
Glyma.02G254100	110	105	173	11	29	10	0.865551	0.865736	1.87403	0.093589	0.25473	0.109071	-3.04761	1.42e-06	4.77e-05	AT4G32870.1		Polyketide cyclase/dehydrase and lipid transport superfamily protein
Glyma.14G093800	460	554	786	145	197	82	2.88866	3.67621	6.76391	1.10087	1.3105	0.680173	-2.16402	5.47e-08	2.61e-06	AT5G47390.1		myb-like transcription factor family protein
Glyma.17G214400	315	414	461	159	184	137	1.18945	1.84508	2.39109	0.761853	0.794637	0.703218	-1.33475	0.000126982	0.00240763	AT5G38260.1		Protein kinase superfamily protein
Glyma.08G171400	1045	1767	1410	306	649	438	15.8388	28.6089	29.74	6.0648	10.4994	9.07542	-1.6172	9.27e-07	3.28e-05	AT1G56060.1
Glyma.14G014100	2402	2367	1974	1031	1206	555	9.48044	10.4294	11.3536	5.16064	5.23396	2.46392	-1.28858	2.11e-07	8.62e-06	AT5G55630.1	ATKCO1,ATTPK1,KCO1,TPK1	Outward rectifying potassium channel protein
Glyma.04G088200	19512	13354	12557	8921	7844	4020	88.5151	64.0616	78.0957	49.1674	37.717	24.3778	-1.12551	2.54e-05	0.000595984	AT5G49630.1	AAP6	amino acid permease 6
Glyma.03G192200	226	282	322	785	1292	929	1.27625	1.68904	2.49679	5.40063	7.75678	7.03274	1.82926	5.01e-09	3.12e-07	AT3G52910.1	AtGRF4,GRF4	growth-regulating factor 4
Glyma.13G245600	3728	6553	4135	1517	1809	806	25.0825	46.6268	38.1473	12.3962	12.898	7.24323	-1.82502	5.24e-10	3.95e-08	AT1G61260.1		Protein of unknown function (DUF761)
Glyma.06G283800	426	246	208	781	849	941	2.4017	1.46437	1.60936	5.35966	5.08353	7.10492	1.61398	2.28e-07	9.29e-06	AT2G42570.1	TBL39	TRICHOME BIREFRINGENCE-LIKE 39
Glyma.12G158900	282	279	261	792	1039	410	0.893857	0.935052	1.1348	3.05518	3.49554	1.74071	1.4115	8.14e-06	0.000221365	AT1G53230.1	TCP3	TEOSINTE BRANCHED 1, cycloidea and PCF transcription factor 3
Glyma.19G157000	105	120	29	290	365	258	0.327676	0.389217	0.121929	1.0977	1.20817	1.0596	1.91813	3.71e-05	0.000834297	AT4G02780.1	ABC33,ATCPS1,CPS,CPS1,GA1	Terpenoid cyclases/Protein prenyltransferases superfamily protein
Glyma.02G179100	5619	4556	3704	1686	1447	1587	24.6558	21.1435	22.2803	8.98644	6.73085	9.30852	-1.50552	6.16e-12	6.74e-10	AT2G41190.1		Transmembrane amino acid transporter family protein
Glyma.17G226000	493	766	580	239	307	324	12.8554	21.1638	20.7424	7.56293	8.48072	11.2887	-1.05547	0.00109062	0.0146135
Glyma.12G236600	819	272	286	1311	1158	664	1.76866	0.621619	0.846332	3.44096	2.6513	1.91766	1.2282	0.00229382	0.0268657	AT5G62410.1	ATCAP-E1,ATSMC4,SMC2,TTN3	structural maintenance of chromosomes 2
Glyma.02G227900	107	68	36	279	212	153	0.228691	0.153564	0.106046	0.728052	0.480703	0.438914	1.67067	0.000319724	0.00520746	AT5G58610.1		PHD finger transcription factor, putative
Glyma.16G110100	702	707	397	131	116	137	2.5592	2.73064	1.98274	0.578606	0.442479	0.65665	-2.16464	9.25e-12	9.69e-10	AT1G31770.1	ABCG14	ATP-binding cassette 14
Glyma.11G170800	7	0	0	16	26	94	0.077413	0	0	0.24428	0.34488	1.57387	4.52287	0.00152374	0.01921
Glyma.01G083900	4	12	27	0	0	0	0.015416	0.047948	0.14568	0	0	0	-6.38686	0.00314476	0.0346201	AT1G20800.1		F-box family protein
Glyma.04G158400	185	163	151	398	442	221	0.45497	0.425317	0.509585	1.1927	1.15396	0.727227	1.07525	0.00105995	0.0142771	AT3G42660.1		transducin family protein / WD-40 repeat family protein
Glyma.06G047600	5164	5657	3365	2141	2521	2073	36.0628	41.7782	32.2196	18.161	18.6638	19.356	-1.03503	1.13e-07	4.96e-06	AT1G10140.1		Uncharacterised conserved protein UCP031279
Glyma.17G049900	436	648	437	90	102	32	2.5282	3.97839	3.47281	0.634147	0.626204	0.241772	-2.79489	8.27e-12	8.74e-10	AT2G06050.1	DDE1,OPR3	oxophytodienoate-reductase 3
Glyma.08G109500	1765	2546	1851	705	1103	907	9.75721	14.8857	14.0244	4.73168	6.46173	6.69857	-1.17004	6.48e-06	0.000181717	AT5G13930.1	ATCHS,CHS,TT4	Chalcone and stilbene synthase family protein
Glyma.02G120300	370	196	106	751	721	509	1.55747	0.87175	0.608506	3.84466	3.21978	2.86546	1.62762	1.99e-05	0.000481298	AT1G69200.1	FLN2	fructokinase-like 2
Glyma.19G030800	372	351	231	882	1276	845	0.797383	0.794142	0.677826	2.29689	2.89953	2.42049	1.67694	2.24e-12	2.66e-10	AT5G39090.1		HXXXD-type acyl-transferase family protein
Glyma.07G212400	2585	3688	2566	197	280	210	18.7802	28.3385	25.5548	1.73595	2.15011	2.0393	-3.67586	1.63e-52	8.87e-49	AT4G34410.1	RRTF1	redox responsive transcription factor 1
Glyma.20G199450	16	16	57	0	0	4	0.156222	0.165069	0.749644	0	0	0.048038	-4.43901	0.00452471	0.0463825
Glyma.07G212700	117	66	42	203	404	299	0.485809	0.239985	0.194945	1.02739	1.78053	1.37123	2.06386	2.9e-06	8.99e-05	AT3G19270.1	CYP707A4	cytochrome P450, family 707, subfamily A, polypeptide 4
Glyma.19G235200	647	525	328	1012	1105	897	2.20721	1.89467	1.53456	4.19466	3.99467	4.09215	1.05504	1.8e-05	0.000445038	AT1G09000.1	ANP1,MAPKKK1,NP1	NPK1-related protein kinase 1
Glyma.12G100500	26	41	6	119	90	103	0.075657	0.126788	0.022736	0.428816	0.282058	0.406079	2.20394	0.00134574	0.0173626	AT3G21720.1	ICL	isocitrate lyase
Glyma.20G139200	190	144	117	60	68	59	0.641104	0.514496	0.540751	0.245642	0.2435	0.263412	-1.23311	0.00307218	0.0339754	AT4G21410.1	CRK29	cysteine-rich RLK (RECEPTOR-like protein kinase) 29
Glyma.10G071700	448	440	361	157	156	173	2.07284	2.17298	2.28249	0.872433	0.757439	1.08588	-1.32202	1.25e-05	0.000323344	AT2G36270.1	ABI5,GIA1	Basic-leucine zipper (bZIP) transcription factor family protein
Glyma.14G203000	7654	6318	3386	3278	3188	1777	32.2022	28.1106	19.5292	16.756	14.2164	9.9956	-1.03825	0.000120155	0.00230348	AT2G30360.1	CIPK11,PKS5,SIP4,SNRK3.22	SOS3-interacting protein 4
Glyma.14G178300	61	75	63	230	309	160	0.171567	0.22409	0.246169	0.79507	0.932492	0.607974	1.7923	4.2e-06	0.000124589	AT3G02820.1		zinc knuckle (CCHC-type) family protein
Glyma.06G101200	3840	2351	3005	902	1449	814	9.3978	6.1141	8.67817	2.81507	3.8624	2.86518	-1.55594	3.29e-09	2.13e-07	AT1G22460.1		O-fucosyltransferase family protein
Glyma.13G134300	25	30	4	141	246	205	0.146039	0.188663	0.033113	1.03137	1.57057	1.6527	3.41774	2.7e-08	1.4e-06	AT2G39370.1
Glyma.15G046900	366	239	290	649	809	685	1.91628	1.32526	2.08329	4.13677	4.49627	4.80169	1.27348	5.37e-06	0.000154205	AT1G10780.1		F-box/RNI-like superfamily protein
Glyma.08G071200	349	299	156	123	90	25	1.26222	1.14546	0.773408	0.540096	0.345098	0.120721	-1.74213	0.00114774	0.015257	AT1G17840.1	ABCG11,ATWBC11,COF1,DSO,WBC11	white-brown complex homolog protein 11
Glyma.05G018700	307	267	174	1223	1161	1356	0.934126	0.859464	0.726613	4.58394	3.78959	5.52368	2.38895	1.49e-18	4.15e-16	AT5G55490.1	ATGEX1,GEX1	gamete expressed protein 1
Glyma.08G062900	778	1138	736	175	216	126	2.83991	4.39214	3.68232	0.773569	0.833176	0.611542	-2.35912	6.08e-17	1.45e-14	AT5G48380.1	BIR1	BAK1-interacting receptor-like kinase 1
Glyma.12G110100	3819	5749	4533	1552	2516	2783	33.0542	52.6205	53.7934	16.3129	23.077	32.1989	-1.01354	0.000883587	0.0123555
Glyma.04G228900	2720	5695	3411	1153	1549	732	47.953	106.208	82.4726	24.6943	28.9417	17.2423	-1.80683	6.25e-09	3.8e-07	AT5G54165.1
Glyma.14G115700	124	113	53	300	376	268	0.936167	0.891611	0.540991	2.76438	3.02397	2.68217	1.75177	1.59e-06	5.26e-05	AT1G27450.3	APT1,ATAPT1	adenine phosphoribosyl transferase 1
Glyma.19G165300	477	817	622	1589	2944	1759	3.08115	5.59156	5.51071	12.4873	20.1952	15.2131	1.69312	1.39e-08	7.72e-07	AT2G31160.1	LSH3	Protein of unknown function (DUF640)
Glyma.13G051600	487	632	497	54	80	49	2.06428	2.83115	2.88829	0.277367	0.356836	0.276563	-3.14983	8.18e-23	3.57e-20	AT4G39950.1	CYP79B2	cytochrome P450, family 79, subfamily B, polypeptide 2
Glyma.18G152900	1170	914	1054	1113	2015	3538	10.6761	8.82053	13.196	12.3405	19.5016	43.1861	1.15536	0.00487904	0.0491487	AT5G48480.1		Lactoylglutathione lyase / glyoxalase I family protein
Glyma.15G026500	27372	25580	13793	10744	10173	6223	73.2692	71.1425	45.6086	34.7492	28.4919	19.2374	-1.26264	1.67e-07	6.99e-06	AT1G55020.1	ATLOX1,LOX1	lipoxygenase 1
Glyma.10G253900	705	913	701	402	400	169	2.64022	3.61354	3.59912	1.82527	1.58714	0.845645	-1.27983	0.000104745	0.00204833	AT4G38830.1	CRK26	cysteine-rich RLK (RECEPTOR-like protein kinase) 26
Glyma.04G188900	257	318	172	609	543	331	1.19944	1.56992	1.10129	3.46145	2.69497	2.06771	1.01217	0.00145347	0.0185036	AT2G04220.1		Plant protein of unknown function (DUF868)
Glyma.08G301600	53	79	134	17	11	26	0.493145	0.785731	1.73287	0.184078	0.104254	0.327627	-2.29949	0.00186335	0.0226902	AT5G12340.1
Glyma.20G125500	10081	12334	9131	3433	4110	3792	100.389	129.894	124.674	41.5408	43.3791	50.4868	-1.44993	4.08e-13	5.51e-11	AT2G01300.1
Glyma.15G199300	35	81	71	146	323	323	0.271035	0.665394	0.761262	1.3907	2.68573	3.38247	2.08097	7.1e-05	0.00146893
Glyma.04G244100	1451	960	688	3902	3944	4086	4.58499	3.20627	2.9776	14.9844	13.2127	17.2642	2.01207	1.85e-15	3.75e-13	AT1G21270.1	WAK2	wall-associated kinase 2
Glyma.18G086600	469	269	96	110	96	19	1.08817	0.630635	0.284352	0.315325	0.239521	0.056357	-1.854	0.00351622	0.0379342	AT3G07040.1	RPM1,RPS3	NB-ARC domain-containing disease resistance protein
Glyma.09G272900	99	125	99	642	758	469	0.294051	0.393196	0.40168	2.58	2.6398	1.86587	2.52745	1.27e-18	3.56e-16	AT3G08680.2		Leucine-rich repeat protein kinase family protein
Glyma.17G077700	85	69	49	268	335	266	0.389138	0.334395	0.30418	1.50269	1.63555	1.63942	2.13377	8.09e-10	5.89e-08	AT5G07990.1	CYP75B1,D501,TT7	Cytochrome P450 superfamily protein
Glyma.13G088300	1696	1717	1308	626	696	615	8.42355	9.02211	8.90636	3.77446	3.66221	4.08123	-1.25561	3.33e-10	2.64e-08	AT5G10100.1		Haloacid dehalogenase-like hydrolase (HAD) superfamily protein
Glyma.01G220800	1082	1476	659	624	678	238	4.76128	6.86829	3.97347	3.33611	3.16109	1.39671	-1.06065	0.00342941	0.0371353	AT5G52430.1		hydroxyproline-rich glycoprotein family protein
Glyma.19G247800	459	372	364	791	1208	1263	2.54051	2.17232	2.75561	5.32041	7.08938	9.344	1.48416	3.88e-07	1.49e-05	AT5G44040.1
Glyma.07G202500	1102	1306	1151	2705	4566	3461	11.4219	14.3249	16.3612	34.0917	50.2008	47.9898	1.59187	5.47e-11	4.86e-09	AT1G09200.1		Histone superfamily protein
Glyma.07G269400	977	844	387	196	291	129	2.01915	1.84443	1.09575	0.491594	0.637801	0.354228	-1.8155	2.34e-07	9.48e-06	AT4G17180.1		O-Glycosyl hydrolases family 17 protein
Glyma.01G197900	4138	6773	4073	1475	1663	1036	14.7885	26.7397	21.7722	5.43615	6.48887	3.53933	-1.83976	8.65e-14	1.29e-11	AT4G37850.1		basic helix-loop-helix (bHLH) DNA-binding superfamily protein
Glyma.12G079500	2753	3367	2998	1198	1598	1066	18.0505	23.3471	26.9451	9.53744	11.1044	9.33878	-1.25063	8.15e-09	4.84e-07	AT5G60800.1		Heavy metal transport/detoxification superfamily protein
Glyma.19G033900	569	567	425	1023	1559	1812	2.80322	2.95547	2.87126	6.12235	8.14306	11.9429	1.54729	2.04e-07	8.36e-06	AT3G30180.1	BR6OX2,CYP85A2	brassinosteroid-6-oxidase 2
Glyma.19G082000	232	229	105	533	626	619	1.24532	1.32986	0.775639	3.50645	3.58741	4.55431	1.7232	1.21e-07	5.24e-06	AT3G27330.1		zinc finger (C3HC4-type RING finger) family protein
Glyma.11G147100	8588	9471	6971	4245	4951	3079	32.4397	37.5826	37.1741	19.3848	20.3261	15.8144	-1.02288	1.25e-08	7.06e-07	AT5G60580.3		RING/U-box superfamily protein
Glyma.13G052900	79	59	41	200	362	453	0.256308	0.167365	0.150599	0.65335	1.03395	1.6352	2.58194	1.11e-08	6.38e-07	AT3G30180.1	BR6OX2,CYP85A2	brassinosteroid-6-oxidase 2
Glyma.15G112500	2624	3168	2117	925	1125	1069	16.0611	20.5057	17.7588	6.87328	7.29432	8.74155	-1.30529	2.72e-09	1.81e-07	AT4G04020.1	FIB	fibrillin
Glyma.19G074000	25921	30260	17610	8333	8850	3595	243.703	303.128	219.275	94.1603	88.7725	37.97	-1.83113	4.98e-11	4.48e-09
Glyma.20G152267	9	37	25	0	3	0	0.096677	0.459814	0.396981	0	0.03212	0	-4.69554	0.00430017	0.0445518	AT1G69500.1	CYP704B1	cytochrome P450, family 704, subfamily B, polypeptide 1
Glyma.18G257700	595	884	814	1419	1864	1749	3.21955	5.06202	6.04448	9.34244	10.7051	12.6675	1.13608	6.41e-05	0.0013405	AT5G15140.1		Galactose mutarotase-like superfamily protein
Glyma.19G180300	235	256	218	624	642	311	1.38144	1.59324	1.76395	4.47488	4.01376	2.44914	1.13544	0.000324808	0.0052738	AT1G69490.1	ANAC029,ATNAP,NAP	NAC-like, activated by AP3/PI
Glyma.17G139000	270	289	104	398	574	482	1.6193	1.8351	0.850125	2.90094	3.65408	3.8678	1.20379	0.00107489	0.0144382	AT1G62520.1
Glyma.04G112800	73	114	148	49	33	11	0.564768	0.931702	1.57356	0.455107	0.267933	0.112272	-1.92402	0.00426386	0.0442808	AT1G55670.1	PSAG	photosystem I subunit G
Glyma.18G289800	6672	6537	6811	16108	20781	23819	53.6847	55.6236	75.1325	157.483	177.252	256.243	1.62694	2.02e-10	1.65e-08	AT2G39518.1		Uncharacterised protein family (UPF0497)
Glyma.10G128932	0	0	0	36	47	72	0	0	0	0.476273	0.536087	1.0425	8.19569	7.27e-08	3.36e-06
Glyma.16G008200	512	466	371	2024	2209	2446	1.90013	1.82896	1.88745	9.12866	8.69258	12.1379	2.35607	1.78e-23	8.91e-21	AT3G13840.1		GRAS family transcription factor
Glyma.09G065800	1168	1099	917	229	257	185	9.37328	9.32617	10.094	2.22518	2.18073	1.98061	-2.23345	3.16e-24	1.79e-21	AT5G19890.1		Peroxidase superfamily protein
Glyma.18G005200	858	1135	987	423	685	401	4.11062	5.75479	6.48982	2.45942	3.48121	2.57005	-1.00424	0.000233305	0.00401365	AT1G27300.1
Glyma.06G005100	387	694	662	165	183	319	3.62776	6.88588	8.51526	1.8793	1.81312	3.99996	-1.34893	0.00201834	0.0242712	AT2G16600.1	ROC3	rotamase CYP 3
Glyma.13G219300	885	1390	1201	213	264	258	7.57991	12.5911	14.1024	2.21254	2.38974	2.95249	-2.23478	2.66e-13	3.72e-11	AT1G30190.1
Glyma.13G369300	24	23	5	0	0	0	0.062184	0.06387	0.014418	0	0	0	-6.4588	0.00172258	0.0212716	AT1G80660.1	AHA9,HA9	H(+)-ATPase 9
Glyma.08G117100	1100	954	550	2151	2055	1166	4.61844	4.23476	3.16569	10.9771	9.14991	6.54445	1.0745	6.79e-05	0.00140945	AT2G34190.1		Xanthine/uracil permease family protein
Glyma.07G084200	620	539	875	1319	2019	2326	3.84803	3.54185	7.44972	9.96065	13.2962	19.3219	1.47289	3.57e-05	0.000804681	AT4G28950.1	ARAC7,ATRAC7,ATROP9,RAC7,ROP9	RHO-related protein from plants 9
Glyma.14G112351	35	90	22	288	324	229	0.186095	0.511048	0.160985	1.89063	1.85743	1.65479	2.56602	3.84e-07	1.47e-05	AT2G16640.1	ATTOC132,TOC132	multimeric translocon complex in the outer envelope membrane 132
Glyma.02G156600	4	0	0	14	35	44	0.030341	0	0	0.127185	0.278634	0.438775	4.6818	0.00159244	0.0198898	AT4G02210.2
Glyma.16G220700	1558	933	958	527	562	487	7.79041	4.84966	6.47441	3.11857	2.97408	3.19856	-1.09656	2.17e-05	0.000518562	AT2G38600.1		HAD superfamily, subfamily IIIB acid phosphatase
Glyma.15G064500	2219	1977	1848	950	1017	952	9.04326	8.52263	10.33	4.70494	4.39399	5.18349	-1.0259	5.54e-07	2.06e-05	AT1G61660.1		basic helix-loop-helix (bHLH) DNA-binding superfamily protein
Glyma.08G358600	158	69	35	372	498	287	0.960618	0.441586	0.287421	2.75196	3.21798	2.33864	2.2052	2.77e-06	8.68e-05	AT3G09430.1
Glyma.14G195200	37567	36248	29297	6281	8387	8009	187.837	191.668	200.837	38.153	44.448	53.5347	-2.15087	1.85e-26	1.36e-23	AT2G30020.1		Protein phosphatase 2C family protein
Glyma.06G114200	676	786	710	170	143	26	3.6364	4.47401	5.23921	1.10925	0.814124	0.186514	-2.73524	4.15e-08	2.05e-06	AT1G44130.1		Eukaryotic aspartyl protease family protein
Glyma.01G037100	1169	972	1186	8450	9832	10752	7.56577	6.65128	10.5293	66.4903	67.5018	93.0975	3.14339	2.11e-35	3.41e-32	AT1G59970.1		Matrixin family protein
Glyma.09G159800	55	76	138	198	262	460	0.730987	1.05995	2.51941	3.20653	3.69784	8.2029	1.77174	0.00148435	0.0188145	AT3G02645.1		Plant protein of unknown function (DUF247)
Glyma.15G248401	204	328	165	84	96	76	3.73132	6.352	4.13968	1.86087	1.85216	1.83792	-1.41254	0.000343873	0.00552986	AT1G78440.1	ATGA2OX1,GA2OX1	Arabidopsis thaliana gibberellin 2-oxidase 1
Glyma.02G111100	1473	1691	446	153	369	91	58.5193	71.0538	24.2635	7.35139	15.5324	4.80261	-2.55457	6.23e-08	2.92e-06
Glyma.17G234000	1065	919	807	2010	3085	3880	6.91841	6.3122	7.19372	15.9728	21.283	33.6623	1.7411	8.43e-09	4.99e-07	AT4G33800.1
Glyma.11G014700	245	431	405	143	214	35	1.62271	3.02695	3.68735	1.14878	1.50494	0.310566	-1.56268	0.00377365	0.040126	AT4G32480.1		Protein of unknown function (DUF506)
Glyma.01G144400	972	1260	963	2242	3581	2595	9.4828	13.0038	12.8901	26.596	37.057	33.8709	1.40138	2.03e-09	1.38e-07	AT2G45430.1	AHL22	AT-hook motif nuclear-localized protein 22
Glyma.18G036500	141	59	0	0	2	0	0.527666	0.23513	0	0	0.007272	0	-6.60068	0.00033094	0.00535742
Glyma.08G160800	231	352	338	24	43	41	1.9093	3.07806	3.82933	0.233082	0.375557	0.451521	-3.09615	5.71e-12	6.34e-10	AT2G21820.1
Glyma.15G015100	3691	3783	3074	990	1202	676	9.27044	11.2478	12.0414	3.43703	3.61493	2.01821	-1.88411	9.45e-21	3.58e-18	AT3G16030.1	CES101	lectin protein kinase family protein
Glyma.08G028800	81	55	49	137	248	198	0.857305	0.610304	0.708613	1.76505	2.7918	2.80797	1.68597	9.38e-05	0.00185644	AT2G06925.1	ATSPLA2-ALPHA,PLA2-ALPHA	Phospholipase A2 family protein
Glyma.03G125200	445	469	401	227	189	183	2.0098	2.23889	2.4829	1.24581	0.900908	1.10019	-1.11042	0.000139687	0.00261557	AT1G28110.1	SCPL45	serine carboxypeptidase-like 45
Glyma.15G065200	2610	2392	1857	1284	1254	826	7.10071	6.96834	6.95269	4.22541	3.57197	2.96808	-1.01297	7.41e-07	2.69e-05	AT4G21390.1	B120	S-locus lectin protein kinase family protein
Glyma.13G220100	397	411	290	195	187	76	2.1302	2.33305	2.13395	1.2723	1.0651	0.539123	-1.2689	0.000743216	0.0106661	AT2G34650.1	ABR,PID	Protein kinase superfamily protein
Glyma.10G237900	521	244	124	1094	1136	885	1.0656	0.527476	0.347687	2.71844	2.46383	2.41872	1.8923	1.5e-06	4.98e-05	AT5G07280.1	EMS1,EXS	Leucine-rich repeat transmembrane protein kinase
Glyma.06G135900	5933	11827	9635	2379	3627	3076	46.0759	97.1287	102.586	22.4464	29.8543	31.9322	-1.60007	1.82e-07	7.52e-06	AT5G54165.1
Glyma.18G042100	35185	28813	18034	10838	10592	7915	177.08	153.351	124.435	66.2733	56.5037	53.2524	-1.43922	6.71e-12	7.25e-10	AT5G37490.1		ARM repeat superfamily protein
Glyma.11G162500	694	688	522	1013	1500	1590	8.40545	8.82335	8.66478	14.9241	19.2746	25.7651	1.15354	2.35e-05	0.000555814	AT3G56220.1		transcription regulators
Glyma.07G088000	89	98	47	165	298	157	0.856965	1.00027	0.615989	1.92776	3.05243	2.01666	1.42416	0.000768387	0.0109696
Glyma.18G017500	683	900	821	1503	2143	2085	6.08371	8.47153	10.0298	16.2666	20.2335	24.8322	1.26452	4.52e-06	0.000132732	AT5G65030.1
Glyma.13G079300	172	101	97	328	324	378	0.993429	0.617151	0.770456	2.3077	1.98957	2.92506	1.53664	2.51e-05	0.000588924	AT5G14450.1		GDSL-like Lipase/Acylhydrolase superfamily protein
Glyma.14G089063	596	1407	1336	218	390	331	9.41698	23.5278	28.9743	4.17798	6.53414	6.99756	-1.85639	4.19e-06	0.000124528	AT3G49780.1	ATPSK3 (FORMER SYMBOL),ATPSK4,PSK4	phytosulfokine 4 precursor
Glyma.09G284000	1051	633	725	256	390	248	5.59964	3.5758	5.29478	1.66099	2.21707	1.8063	-1.42766	7.04e-07	2.57e-05	AT4G01440.1		nodulin MtN21 /EamA-like transporter family protein
Glyma.17G029200	691	910	606	383	360	248	2.82301	3.933	3.3922	1.89815	1.55642	1.34995	-1.14233	1.99e-05	0.000480798	AT5G27930.2		Protein phosphatase 2C family protein
Glyma.08G296000	2628	4160	2653	1591	1658	1234	9.85051	16.4923	13.6355	7.24446	6.58764	6.18392	-1.06179	8.03e-06	0.00021898	AT1G69850.1	ATNRT1:2,NRT1:2,NTL1	nitrate transporter 1:2
Glyma.04G228700	2444	2328	1686	827	999	789	9.06793	9.13276	8.57572	3.72528	3.92613	3.9133	-1.27547	8.14e-12	8.62e-10	AT1G64720.1	CP5	Polyketide cyclase/dehydrase and lipid transport superfamily protein
Glyma.02G245700	11472	14183	10707	4733	6437	6246	112.522	147.122	143.984	56.4023	66.9291	81.9073	-1.03314	4.49e-06	0.000132257	AT1G18210.1		Calcium-binding EF-hand family protein
Glyma.08G117800	6	15	0	36	84	55	0.040764	0.110187	0	0.301138	0.615723	0.514309	3.14443	0.00269358	0.0306189
Glyma.02G284800	3303	2707	1372	1098	1046	416	11.6277	10.0771	6.62236	4.69351	3.90158	1.95644	-1.50443	1.05e-05	0.000276135	AT3G59080.1		Eukaryotic aspartyl protease family protein
Glyma.19G222300	616	867	695	192	332	190	3.26783	4.86671	5.05229	1.23697	1.86576	1.34289	-1.62906	7.43e-08	3.43e-06	AT3G62070.1
Glyma.01G193000	1551	1510	1111	479	633	454	7.15478	7.36873	7.02989	2.68235	3.09555	2.80088	-1.39381	6.14e-12	6.73e-10	AT2G23060.1		Acyl-CoA N-acyltransferases (NAT) superfamily protein
Glyma.03G218800	248	180	309	663	1150	1834	1.53068	1.17355	2.61397	4.98169	7.53847	15.1663	2.33666	1.1e-07	4.85e-06	AT4G02090.1
Glyma.02G208000	32178	36869	26699	14708	17637	14064	119.839	145.206	136.327	66.5508	69.6262	70.0216	-1.0238	1.17e-09	8.28e-08	AT4G30440.1	GAE1	UDP-D-glucuronate 4-epimerase 1
Glyma.04G235900	503	400	348	938	1246	1108	2.59405	2.18332	2.45896	5.88384	6.82425	7.64893	1.42839	2.74e-09	1.81e-07	AT5G24270.2	ATSOS3,CBL4,SOS3	Calcium-binding EF-hand family protein
Glyma.08G101000	23	24	16	68	72	72	0.111067	0.124871	0.10988	0.412146	0.377977	0.479489	1.79559	0.0027716	0.0313181	AT3G26040.1		HXXXD-type acyl-transferase family protein
Glyma.05G010200	292	262	399	626	861	657	1.22046	1.15759	2.28684	3.18241	3.82021	3.67694	1.13826	0.000497123	0.0075596	AT2G26710.1	BAS1,CYP72B1,CYP734A1	Cytochrome P450 superfamily protein
Glyma.13G106400	539	579	258	1172	1371	963	3.0472	3.45894	1.99456	8.05168	8.21222	7.27307	1.39677	3.82e-07	1.46e-05	AT5G19890.1		Peroxidase superfamily protein
Glyma.04G238300	312	509	365	51	59	4	1.48366	2.56671	2.38512	0.294133	0.295168	0.019893	-3.4547	4.36e-08	2.14e-06	AT5G24110.1	ATWRKY30,WRKY30	WRKY DNA-binding protein 30
Glyma.17G030400	1018	1944	1786	303	438	487	11.1474	22.5034	26.8116	4.0313	5.08047	7.11947	-1.94612	6.72e-08	3.13e-06	AT1G24020.2	MLP423	MLP-like protein 423
Glyma.20G069700	1116	518	484	1592	1823	1204	2.83726	1.39169	1.68688	4.92025	4.91581	4.09428	1.1619	0.000132717	0.00250331	AT1G50240.2	FU	Protein kinase family protein with ARM repeat domain
Glyma.08G107400	714	468	427	1295	1191	816	1.71688	1.19233	1.30863	3.85087	3.04792	2.56217	1.05984	4.87e-05	0.00105574	AT3G23740.1
Glyma.13G169700	13	15	26	0	0	0	0.093565	0.114069	0.267343	0	0	0	-6.65985	0.0006455	0.00942499	AT5G62850.1	AtVEX1	Nodulin MtN3 family protein
Glyma.02G073600	2845	2890	2872	1322	988	788	18.4251	19.7935	25.4969	10.3993	6.78302	6.81893	-1.47222	4.09e-09	2.6e-07	AT2G37170.1	PIP2;2,PIP2B	plasma membrane intrinsic protein 2
Glyma.15G251500	12053	17096	10013	4270	5531	4198	85.5914	128.387	97.4837	36.8362	41.6317	39.8582	-1.46001	6.09e-12	6.69e-10	AT1G78380.1	ATGSTU19,GST8,GSTU19	glutathione S-transferase TAU 19
Glyma.13G171300	235	286	234	386	511	664	1.10566	1.42548	1.50847	2.21005	2.55257	4.1871	1.09393	0.00178954	0.0219803	AT5G45920.1		SGNH hydrolase-type esterase superfamily protein
Glyma.19G175200	381	295	277	118	180	151	1.16965	0.957279	1.16829	0.43988	0.584783	0.620059	-1.06261	0.00124538	0.016274	AT3G09520.1	ATEXO70H4,EXO70H4	exocyst subunit exo70 family protein H4
Glyma.06G040400	12193	13184	10939	5212	6439	5201	51.4841	58.9224	61.8679	27.3122	28.8875	28.4888	-1.09388	3.48e-10	2.73e-08	AT1G45249.1	ABF2,AREB1,ATAREB1	abscisic acid responsive elements-binding factor 2
Glyma.01G216000	1632	1449	766	166	281	224	14.3564	13.4777	9.23758	1.76883	2.61427	2.63245	-2.46558	1.91e-16	4.31e-14	AT1G12610.1	DDF1	Integrase-type DNA-binding superfamily protein
Glyma.10G010100	971	1474	956	284	277	167	10.2314	16.4315	13.8154	3.62588	3.08483	2.34056	-2.22256	7.43e-15	1.33e-12	AT1G02450.1	NIMIN-1,NIMIN1	NIM1-interacting 1
Glyma.02G252302	91	32	47	7	10	0	1.1077	0.40458	0.791284	0.092887	0.119818	0	-3.37827	0.00116182	0.0153973	AT5G59120.1	ATSBT4.13,SBT4.13	subtilase 4.13
Glyma.07G181400	48	113	67	15	5	0	0.615135	1.55262	1.18553	0.226733	0.055306	0	-3.53691	0.000475126	0.00725801
Glyma.06G265500	1614	1525	1116	252	379	283	3.80327	3.80072	3.60406	0.721208	0.946926	0.88973	-2.19492	5.62e-22	2.31e-19	AT5G48150.1	PAT1	GRAS family transcription factor
Glyma.15G042400	2802	2119	1525	1040	978	707	11.0501	8.83649	8.2475	4.98114	4.08781	3.72836	-1.20622	1.62e-07	6.8e-06	AT5G59730.2	ATEXO70H7,EXO70H7	exocyst subunit exo70 family protein H7
Glyma.17G187700	6	28	26	0	0	0	0.137124	0.677369	0.827454	0	0	0	-6.80336	0.000515164	0.00776626
Glyma.01G134600	985	1302	657	531	567	190	5.67566	7.93519	5.19123	3.71731	3.46341	1.46316	-1.19871	0.00100882	0.0137112	AT2G18950.1	ATHPT,HPT1,TPT1,VTE2	homogentisate phytyltransferase 1
Glyma.19G199300	1033	870	626	206	187	136	5.41841	4.82627	4.50266	1.30787	1.0386	0.951806	-2.22621	3.06e-17	7.5e-15	AT3G52450.1	PUB22	plant U-box 22
Glyma.09G027500	325	418	329	163	123	72	1.0483	1.40942	1.43955	0.631788	0.414265	0.30516	-1.58785	2.45e-05	0.000576882	AT1G16260.1		Wall-associated kinase family protein
Glyma.18G064300	971	728	1003	1010	2182	2215	9.39365	7.4393	13.2949	11.8672	22.3713	28.6423	1.01007	0.00437639	0.045202	AT3G45930.1		Histone superfamily protein
Glyma.02G148200	1021	1582	1251	226	210	126	4.80638	7.8766	8.07833	1.29217	1.04817	0.789605	-2.79255	2.18e-20	7.93e-18	AT1G03220.1		Eukaryotic aspartyl protease family protein
Glyma.02G064300	18742	14453	10498	50980	57185	27446	179.271	146.195	137.671	592.48	579.818	350.973	1.64271	9.6e-12	9.98e-10	AT2G02990.1	ATRNS1,RNS1	ribonuclease 1
Glyma.05G139800	19	20	27	95	158	104	0.185518	0.212391	0.369519	1.18105	1.71374	1.41737	2.4029	1.35e-05	0.000344315	AT1G70760.1	CRR23	inorganic carbon transport protein-related
Glyma.06G101000	927	591	443	206	215	140	3.90763	2.63463	2.5582	1.0521	0.958763	0.784939	-1.7703	8.31e-09	4.92e-07
Glyma.13G293300	2541	1933	1018	458	430	406	22.4255	18.0431	12.3095	4.90795	4.01413	4.78555	-2.01229	2.01e-12	2.46e-10
Glyma.05G051400	612	419	298	6104	5026	3190	2.033	1.4716	1.35429	24.6374	17.697	14.1667	3.46373	6.04e-37	1.25e-33	AT1G04110.1	SDD1	Subtilase family protein
Glyma.12G023600	748	754	754	120	192	282	2.02204	2.15524	2.79386	0.393743	0.548329	1.01609	-1.87698	1.35e-06	4.56e-05	AT2G37170.1	PIP2;2,PIP2B	plasma membrane intrinsic protein 2
Glyma.06G084200	1795	3413	2306	11642	17721	11200	7.6387	15.3573	13.4555	60.2019	79.9472	63.7249	2.42079	6.18e-19	1.86e-16	AT4G28940.1		Phosphorylase superfamily protein
Glyma.07G006000	129	133	86	477	823	965	1.9917	2.16975	1.81921	8.99401	13.5376	20.0349	2.76626	2.73e-14	4.44e-12
Glyma.16G128800	2236	1530	1603	2859	4147	4971	14.6682	10.6126	14.419	22.7951	28.8423	43.6059	1.20777	3.37e-05	0.000765756	AT5G66230.1		Chalcone-flavanone isomerase family protein
Glyma.17G005802	363	476	136	139	157	62	6.17025	8.55617	3.15027	2.86806	2.82101	1.40477	-1.41194	0.00286174	0.0321039	AT1G48050.1	ATKU80,KU80	Ku80 family protein
Glyma.07G125100	286	275	250	365	565	765	1.28203	1.30076	1.53657	1.98749	2.68553	4.58535	1.11694	0.0025467	0.029185	AT5G19730.1		Pectin lyase-like superfamily protein
Glyma.09G217200	81	53	8	466	447	214	0.200352	0.133284	0.027209	1.37268	1.15376	0.705678	3.0681	2.4e-07	9.71e-06	AT3G47570.1		Leucine-rich repeat protein kinase family protein
Glyma.02G284600	85	52	30	189	267	270	0.472213	0.305201	0.225958	1.27596	1.57688	2.00979	2.19908	1.27e-06	4.32e-05	AT1G06570.1	HPD,PDS1	phytoene desaturation 1
Glyma.18G071400	691	669	742	1210	2053	1801	4.25301	4.35262	6.26605	9.05313	13.4043	14.8336	1.27027	6.61e-06	0.000184716	AT5G56120.1
Glyma.18G055500	651	951	678	11145	9291	5224	4.02808	6.22619	5.74888	83.8551	60.9867	43.249	3.48483	2.12e-36	4.21e-33	AT5G05340.1		Peroxidase superfamily protein
Glyma.11G067500	926	485	761	1605	1684	1410	2.53025	1.39992	2.85234	5.33059	4.88068	5.15324	1.11774	0.000124401	0.00237003	AT5G66750.1	ATDDM1,CHA1,CHR01,CHR1,DDM1,SOM1,SOM4	chromatin remodeling 1
Glyma.18G202600	7043	6737	5418	1606	2177	1164	24.8635	25.5094	26.8066	7.11683	8.32726	5.72749	-1.96182	3.31e-23	1.56e-20	AT5G05580.1	FAD8	fatty acid desaturase 8
Glyma.15G149700	232	211	180	537	501	484	1.02552	0.985061	1.08817	3.54667	2.34881	2.86498	1.32107	1.12e-06	3.9e-05	AT5G49100.1
Glyma.19G153100	30	30	17	123	148	153	0.371315	0.394089	0.286962	1.87572	1.96693	2.56733	2.51942	3.59e-07	1.39e-05
Glyma.02G221600	629	472	546	996	1314	1262	2.45034	1.82138	2.72106	4.50169	5.31312	6.13723	1.13576	1.91e-05	0.000465458	AT1G18000.1		Major facilitator superfamily protein
Glyma.18G012333	35	59	75	152	292	211	0.341218	0.608386	0.996748	1.8018	3.0233	2.74915	1.90811	0.000142299	0.00265195	AT3G27400.1		Pectin lyase-like superfamily protein
Glyma.07G183300	150	114	16	350	375	339	0.592662	0.479241	0.086859	1.68637	1.57971	1.80103	2.04522	0.00036467	0.00580016	AT5G17050.1	UGT78D2	UDP-glucosyl transferase 78D2
Glyma.13G165000	20	12	42	48	201	191	0.17045	0.105561	0.49218	0.495979	1.82609	2.18377	2.51352	0.000745684	0.0106945
Glyma.07G107000	1044	1305	528	406	558	299	4.26131	5.62219	3.1362	2.00085	2.44226	1.59045	-1.15764	0.000210302	0.00368772	AT2G01900.1		DNAse I-like superfamily protein
Glyma.03G153000	247	309	204	347	501	704	0.894945	1.17786	1.01055	1.51782	1.92469	3.42077	1.09818	0.00362153	0.0388685	AT1G03180.1
Glyma.01G231200	375	629	382	181	171	253	2.33072	4.13082	3.24687	1.36272	1.12471	2.09465	-1.13489	0.0026867	0.0305487	AT1G71450.1		Integrase-type DNA-binding superfamily protein
Glyma.05G037900	137	110	75	307	443	446	0.555441	0.46672	0.413426	1.52939	1.93519	2.40799	1.95076	2.85e-08	1.46e-06	AT4G32180.3	ATPANK2,PANK2	pantothenate kinase 2
Glyma.06G284900	323	236	199	765	830	653	1.16532	0.896739	0.984226	3.35083	3.172	3.14872	1.59869	1.58e-10	1.33e-08	AT3G58120.1	ATBZIP61,BZIP61	Basic-leucine zipper (bZIP) transcription factor family protein
Glyma.10G187500	139	105	66	37	15	14	1.1261	0.897104	0.730184	0.355822	0.12723	0.146117	-2.17347	0.000678659	0.00985309	AT5G07050.1		nodulin MtN21 /EamA-like transporter family protein
Glyma.07G260700	503	726	450	175	233	149	2.18085	3.32611	2.67559	0.920134	1.06669	0.861881	-1.58378	7.23e-08	3.34e-06	AT4G04630.1		Protein of unknown function, DUF584
Glyma.04G046500	8	0	0	27	24	91	0.029198	0	0	0.123412	0.096404	0.468978	4.38834	0.00149847	0.0189659	AT4G37680.1	HHP4	heptahelical protein 4
Glyma.18G181800	169	186	67	272	321	388	0.840561	0.979075	0.45812	1.64809	1.70018	2.58742	1.31316	0.00169563	0.0210042	AT2G29050.1	ATRBL1,RBL1	RHOMBOID-like 1
Glyma.15G148300	762	712	707	1143	1834	1647	5.48506	5.41695	6.97484	9.98918	13.9937	15.8461	1.09884	2.82e-05	0.000656814	AT4G15830.1		ARM repeat superfamily protein
Glyma.03G158600	437	591	166	109	148	16	3.31262	4.73871	1.72374	1.00425	1.1899	0.152931	-2.14191	0.00056233	0.00834468	AT5G43700.1	ATAUX2-11,IAA4	AUX/IAA transcriptional regulator family protein
Glyma.02G043600	347	370	211	125	167	65	5.05134	5.70693	4.20861	2.20391	2.57297	1.25352	-1.37918	0.000323474	0.00525803
Glyma.16G105100	2170	1269	984	482	451	243	6.77701	4.18942	4.21177	1.82612	1.49026	1.01404	-1.88328	1.74e-09	1.19e-07	AT5G12080.3	ATMSL10,MSL10	mechanosensitive channel of small conductance-like 10
Glyma.15G275500	537	354	224	727	788	827	2.84681	1.98649	1.62975	4.683	4.43254	5.86242	1.14643	0.000232206	0.00400265	AT3G60830.1	ARP7,ATARP7	actin-related protein 7
Glyma.08G049400	2130	2484	2194	4447	5547	3757	9.43724	11.4681	13.205	23.8013	25.7255	22.0487	1.00727	3.47e-07	1.35e-05	AT1G73760.1		RING/U-box superfamily protein
Glyma.16G143600	403	510	512	164	264	153	2.24033	3.00195	3.90352	1.10649	1.55703	1.13821	-1.32669	5.24e-05	0.00112761	AT3G50820.1	OEC33,PSBO-2,PSBO2	photosystem II subunit O-2
Glyma.07G044900	233	295	132	32	47	84	2.46222	3.30129	1.90565	0.404713	0.528354	1.18716	-1.90852	0.000351886	0.00562966	AT1G53903.1		Protein of unknown function (DUF581)
Glyma.11G159021	2817	2938	1661	1033	1090	757	18.1853	20.0564	14.6968	8.10319	7.45956	6.53086	-1.33015	1.21e-09	8.52e-08	AT1G01550.2	BPS1	Protein of unknown function (DUF793)
Glyma.18G210700	82	92	36	240	429	503	0.616252	0.72768	0.366836	2.20181	3.43518	5.08023	2.57026	1.19e-08	6.76e-07	AT2G40435.1
Glyma.19G212600	606	609	533	241	272	260	2.44795	2.60053	2.951	1.18185	1.16359	1.40264	-1.15285	1.11e-05	0.000290587	AT4G02300.1		Plant invertase/pectin methylesterase inhibitor superfamily
Glyma.15G056900	7100	5237	3158	2072	2050	1511	30.4605	23.7584	18.5745	10.7977	9.32126	8.6672	-1.40943	6.3e-09	3.83e-07	AT1G58120.1
Glyma.04G177800	0	0	0	8	31	41	0	0	0	0.030207	0.10045	0.169237	7.23632	7.12e-05	0.00147109	AT1G70140.1	ATFH8,FH8	formin 8
Glyma.04G045200	263	305	363	532	554	930	1.43895	1.7636	2.72763	3.5417	3.21598	6.81311	1.14947	0.00338197	0.0366912	AT5G43190.1		Galactose oxidase/kelch repeat superfamily protein
Glyma.05G068800	39	58	24	152	263	112	0.338378	0.533609	0.283091	1.61049	2.43322	1.29927	2.125	1.96e-05	0.000475671	AT5G38610.1		Plant invertase/pectin methylesterase inhibitor superfamily protein
Glyma.04G066700	881	702	618	1382	1591	1480	2.40831	2.03011	2.31382	4.59163	4.61197	5.41136	1.05131	1.37e-06	4.61e-05	AT4G32300.1	SD2-5	S-domain-2 5
Glyma.06G137600	93	80	85	147	309	195	0.622107	0.559586	0.771746	1.19375	2.19414	1.7408	1.32238	0.00132879	0.0171872	AT4G27660.1
Glyma.02G264600	430	424	227	676	787	701	2.20087	2.29177	1.59007	4.20043	4.26891	4.7987	1.05704	9.86e-05	0.00193816	AT2G40230.1		HXXXD-type acyl-transferase family protein
Glyma.12G206900	1856	1649	2157	998	1187	657	9.11173	8.55845	14.5146	5.94945	6.17619	4.30811	-1.03348	0.000134763	0.00253753	AT4G28500.1	ANAC073,NAC073,SND2	NAC domain containing protein 73
Glyma.06G222500	689	695	432	1624	1800	1863	1.15622	1.23342	0.994519	3.31333	3.20386	4.18062	1.59793	1.67e-11	1.66e-09	AT3G03080.1		Zinc-binding dehydrogenase family protein
Glyma.16G156200	4238	3323	2837	1713	1874	1317	9.72368	8.07443	8.94745	4.98097	4.72305	4.17745	-1.06535	1.25e-08	7.06e-07	AT1G34420.1		leucine-rich repeat transmembrane protein kinase family protein
Glyma.13G010700	479	366	166	978	1060	546	1.06298	0.856267	0.530546	2.75398	2.62637	1.61717	1.39613	5.63e-05	0.00119906	AT5G01630.1	ATBRCA2(V),BRCA2(V),BRCA2B	BRCA2-like B
Glyma.15G149000	672	397	284	1122	1081	680	1.26527	0.791146	0.733597	2.56883	2.1589	1.71189	1.1313	0.000233991	0.00402377	AT4G15890.1		binding
Glyma.15G011200	30	35	44	0	4	0	0.088275	0.110863	0.182848	0	0.012821	0	-4.90366	0.000349622	0.00560371	AT1G15460.1	ATBOR4,BOR4	HCO3- transporter family
Glyma.04G042400	1427	1278	629	3053	2433	1665	4.55011	4.30948	2.74675	11.8286	8.22552	7.09734	1.15125	6.6e-05	0.0013773	AT2G19130.1		S-locus lectin protein kinase family protein
Glyma.05G129200	445	1026	941	263	477	151	4.4872	10.9531	13.0239	3.2167	5.10316	2.0359	-1.52398	0.000463312	0.00710488	AT5G46295.1
Glyma.02G253900	392	487	481	199	156	157	1.70639	2.30874	2.85444	1.07071	0.711927	0.908648	-1.4027	2.48e-05	0.00058251	AT2G39920.3		HAD superfamily, subfamily IIIB acid phosphatase
Glyma.14G221400	334	535	433	839	1132	682	2.46766	4.18423	4.38894	7.53853	8.87334	6.74094	1.00571	0.000531392	0.0079676	AT5G42180.1		Peroxidase superfamily protein
Glyma.13G159676	39	99	28	206	281	83	2.22209	5.99812	2.18437	14.3977	17.1034	6.3676	1.77447	0.00257754	0.0294548
[truncated: 851 more rows]

## Sheet: Wm82 R7 vs bzip4ab R7
Gene_ID	Raw reads						FPKM						Log2 FC	P-value	FDR	Best-hit-arabi-name	Arabi-symbol	Arabi-defline
	Wm82R7_1	Wm82R7_2	Wm82R7_3	4abR7_1	4abR7_2	4abR7_3	Wm82R7_1	Wm82R7_2	Wm82R7_3	4abR7_1	4abR7_2	4abR7_3
Glyma.02G119600	805	730	630	204	195	182	4.03838	3.18291	3.3386	0.893726	1.07142	0.710402	-1.99492	6.20074e-17	7.9612e-15	AT1G13710.1	CYP78A5,KLU	cytochrome P450, family 78, subfamily A, polypeptide 5
Glyma.10G216000	397	531	448	140	196	172	9.93466	7.55832	5.90711	3.12634	5.21492	2.75584	-1.52093	3.36644e-07	9.81009e-06	AT4G09600.1	GASA3	GAST1 protein homolog 3
Glyma.17G065100	840	950	654	1803	1589	2196	6.84941	6.76209	5.86968	13.097	14.4796	14.0947	1.08354	3.16752e-15	3.38073e-13	AT4G25810.1	XTH23,XTR6	xyloglucan endotransglycosylase 6
Glyma.04G222100	12912	19195	11622	5450	3880	5064	113.409	147.086	112.324	42.6047	38.0403	34.9777	-1.7005	4.5645e-26	1.42005e-23	AT2G40610.1	ATEXP8,ATEXPA8,ATHEXP ALPHA 1.11,EXP8,EXPA8	expansin A8
Glyma.03G053500	37	60	39	531	545	717	0.115082	0.165767	0.133505	1.50837	1.94189	1.79702	3.61895	4.30215e-41	4.94215e-38	AT1G27180.1		disease resistance protein (TIR-NBS-LRR class), putative
Glyma.15G223900	20	20	16	176	44	147	0.140574	0.121559	0.126013	1.11609	0.344161	0.825034	2.5372	1.08313e-05	0.000220841	AT1G76690.1	ATOPR2,OPR2	12-oxophytodienoate reductase 2
Glyma.20G098900	272	388	541	158	108	132	1.14955	1.42835	2.51567	0.593168	0.509709	0.435867	-1.74972	2.99337e-06	7.0366e-05	AT5G59790.1		Domain of unknown function (DUF966)
Glyma.07G268400	120	222	61	512	304	536	1.20604	1.9429	0.669964	4.58865	3.4168	4.24312	1.6706	1.56611e-05	0.000305613	AT5G47710.2		Calcium-dependent lipid-binding (CaLB domain) family protein
Glyma.01G068200	38	38	28	8	4	15	0.155737	0.134487	0.125139	0.027362	0.017345	0.045432	-2.11452	0.00374861	0.0316698	AT1G17020.1	ATSRG1,SRG1	senescence-related gene 1
Glyma.03G044000	917	579	181	1206	1754	2112	1.93195	1.06039	0.380076	2.24072	3.98499	3.38278	1.53364	0.000669911	0.00778999	AT3G14460.1		LRR and NB-ARC domains-containing disease resistance protein
Glyma.19G167400	1826	1402	550	2671	2719	3840	4.51186	3.02256	1.49443	5.8734	7.49973	7.4634	1.2044	0.000347946	0.00448711	AT4G08850.1		Leucine-rich repeat receptor-like protein kinase family protein
Glyma.14G170500	264	290	314	14	13	26	5.07232	4.86217	6.64726	0.224913	0.276695	0.380129	-4.1916	1.41468e-27	5.14626e-25	AT2G34090.2	MEE18	maternal effect embryo arrest 18
Glyma.10G251400	1064	1593	1205	680	466	782	5.42932	7.09333	6.76529	3.08836	2.65438	3.13596	-1.13287	2.26243e-09	1.00984e-07	AT2G33460.1	RIC1	ROP-interactive CRIB motif-containing protein 1
Glyma.05G151300	245	209	275	96	50	173	1.39238	1.03592	1.71872	0.481681	0.314946	0.770746	-1.4091	0.000843137	0.00947291	AT4G14030.2	SBP1	selenium-binding protein 1
Glyma.08G076800	5190	7148	7681	2994	1617	2898	31.5488	40.6129	52.0452	16.2912	10.9386	13.88	-1.57871	1.05292e-10	5.87765e-09	AT1G25270.1		nodulin MtN21 /EamA-like transporter family protein
Glyma.02G210700	1032	1036	1015	479	333	560	6.71171	5.8812	7.26444	2.77331	2.42027	2.86417	-1.31598	3.45315e-12	2.38891e-10	AT1G72200.1		RING/U-box superfamily protein
Glyma.20G231700	52	97	38	14	6	28	0.403509	0.623708	0.305208	0.091564	0.032356	0.161417	-2.10524	0.00168484	0.0167766	AT5G27390.1		Mog1/PsbP/DUF1795-like photosystem II reaction center PsbP family protein
Glyma.08G091500	125	119	65	297	218	317	0.677225	0.560845	0.388201	1.43002	1.31767	1.35059	1.32417	8.79762e-06	0.000183401	AT5G17330.1	GAD,GAD1	glutamate decarboxylase
Glyma.12G099300	178	251	316	94	69	80	0.847401	1.0424	1.65306	0.398209	0.362016	0.299306	-1.75991	3.63695e-06	8.39523e-05	AT3G21690.1		MATE efflux family protein
Glyma.09G111900	111	98	84	58	38	30	0.564748	0.435417	0.472777	0.260594	0.216511	0.119573	-1.31387	0.00459845	0.037395	AT3G12120.1	FAD2	fatty acid desaturase 2
Glyma.05G114100	0	0	0	55	47	55	0	0	0	1.59836	1.6828	1.39941	8.03935	7.77079e-09	3.15552e-07
Glyma.17G223400	2184	3912	5864	2016	1247	1910	28.0695	43.8791	82.9456	23.0674	17.8945	19.3116	-1.39087	0.000112094	0.00169904	AT4G31840.1	AtENODL15,ENODL15	early nodulin-like protein 15
Glyma.03G074167	0	0	0	653	580	791	0	0	0	3.20365	3.57026	3.4308	11.7172	1.89883e-22	4.25075e-20	AT3G54060.1
Glyma.05G133000	446	409	288	984	824	1173	5.02745	4.0205	3.57557	9.88362	10.378	10.4133	1.26853	1.54685e-11	9.74384e-10	AT5G65170.1		VQ motif-containing protein
Glyma.12G204600	1194	1947	2508	694	526	893	13.2183	18.8032	30.5482	6.83148	6.49953	7.76891	-1.59257	4.01674e-07	1.15054e-05	AT4G28310.1
Glyma.05G121700	1727	2737	3145	1367	771	1188	27.4516	37.9539	55.002	19.3394	13.6766	14.8517	-1.3535	2.85667e-06	6.74431e-05
Glyma.17G214900	33	30	20	101	52	83	0.149082	0.117667	0.09759	0.411688	0.263395	0.298765	1.38393	0.00398026	0.0332686	AT4G18250.1		receptor serine/threonine kinase, putative
Glyma.19G176500	60	95	122	43	24	19	0.354759	0.491995	0.798344	0.22624	0.154182	0.08749	-1.81933	0.00174738	0.017281	AT2G37300.2
Glyma.U033205	0	0	0	17424	13363	19460	0	0	0	45.1601	43.4054	44.1467	16.3446	3.14163e-43	4.89792e-40	AT5G17680.1		disease resistance protein (TIR-NBS-LRR class), putative
Glyma.03G072100	6284	6044	3629	10690	10332	13359	29.3891	24.6605	18.6743	44.4979	53.9514	49.1426	1.01217	4.35702e-08	1.54256e-06	AT3G53960.1		Major facilitator superfamily protein
Glyma.16G174600	60	28	47	5	0	8	0.149615	0.059705	0.129517	0.008931	0	0.015784	-3.63024	0.000178253	0.00253875	AT2G34930.1		disease resistance family protein / LRR family protein
Glyma.15G201300	3076	3524	2266	6933	4877	7425	19.3111	19.302	15.6508	38.7451	34.1848	36.6654	1.0032	1.23268e-13	1.04283e-11	AT2G25620.1	AtDBP1,DBP1	DNA-binding protein phosphatase 1
Glyma.16G176600	262	368	59	668	628	824	0.727315	0.891512	0.177981	1.65241	1.94757	1.80065	1.58641	0.000736895	0.00844074	AT4G20140.1	GSO1	Leucine-rich repeat transmembrane protein kinase
Glyma.18G193700	384	518	714	357	197	300	2.0349	2.39808	4.17206	1.68351	1.16607	1.25246	-1.09158	0.00166312	0.0166171	AT2G37960.1
Glyma.04G055100	361	368	533	249	215	218	2.15771	1.91863	3.5107	1.32719	1.43644	1.02512	-1.02733	0.00176888	0.0174462	AT1G54200.1
Glyma.02G054200	78	62	33	132	130	210	0.558701	0.388528	0.255223	0.849319	1.05015	1.19655	1.33705	0.00108359	0.0116564	AT1G19640.1	JMT	jasmonic acid carboxyl methyltransferase
Glyma.13G222800	3406	3372	1582	1101	1016	1478	12.5981	10.8468	6.42313	3.61897	4.18234	4.29152	-1.30914	1.00161e-07	3.32951e-06	AT5G45650.1		subtilase family protein
Glyma.03G035400	1340	1810	1434	918	525	852	4.82377	5.79895	7.61716	3.00674	2.18078	2.53145	-1.13119	7.349e-09	2.99819e-07	AT3G42630.1		Pentatricopeptide repeat (PPR) superfamily protein
Glyma.03G136401	2	12	2	30	27	42	0.018277	0.092482	0.019556	0.244561	0.276816	0.307911	2.58597	0.00577991	0.0448472	AT3G46530.1	RPP13	NB-ARC domain-containing disease resistance protein
Glyma.03G058950	4876	6169	5696	0	0	0	47.8999	52.8632	61.562	0	0	0	-15.0063	3.11344e-36	2.19211e-33	AT1G75680.1	AtGH9B7,GH9B7	glycosyl hydrolase 9B7
Glyma.17G072600	21	42	95	4	11	8	0.082706	0.147389	0.424397	0.013331	0.049988	0.023689	-2.92685	0.000945422	0.0104022	AT5G57880.1	ATPRD2,MPS1,PRD2	multipolar spindle 1
Glyma.13G284700	456	564	333	120	140	206	4.85237	5.23648	3.89389	1.12934	1.65541	1.71758	-1.63989	7.90085e-10	3.85152e-08	AT5G54540.1		Uncharacterised conserved protein (UCP012943)
Glyma.13G093700	1050	1131	1042	376	405	657	4.7016	4.42022	5.13509	1.49722	2.02231	2.313	-1.30384	4.84833e-09	2.037e-07	AT5G57670.2		Protein kinase superfamily protein
Glyma.18G297200	871	1170	929	521	397	529	4.11434	4.69071	4.80866	2.17081	2.09464	1.95447	-1.15475	2.2832e-11	1.39592e-09	AT5G38450.1	CYP735A1	cytochrome P450, family 735, subfamily A, polypeptide 1
Glyma.08G065800	293	297	211	96	114	166	0.960891	0.852176	0.760978	0.279076	0.41643	0.425609	-1.20458	3.63165e-05	0.000636931	AT5G10530.1		Concanavalin A-like lectin protein kinase family protein
Glyma.09G113200	24	56	113	6	14	8	0.306398	0.53971	1.2894	0.051725	0.331159	0.061931	-2.90912	0.000549479	0.00660965	AT3G03500.1		TatD related DNase
Glyma.16G212300	1028	929	562	241	119	270	2.76665	2.15456	1.6393	0.608761	0.350131	0.595387	-2.13825	8.04448e-14	7.02332e-12	AT5G17680.1		disease resistance protein (TIR-NBS-LRR class), putative
Glyma.17G146300	72	46	125	31	17	3	0.284193	0.155976	0.540066	0.106048	0.069587	0.009033	-2.38778	0.00559711	0.0437399	AT4G17550.1		Major facilitator superfamily protein
Glyma.02G132100	996	1176	1115	380	310	550	4.5478	4.68765	5.60116	1.54178	1.58127	1.97412	-1.55602	4.33984e-14	3.97998e-12	AT2G15620.1	ATHNIR,NIR,NIR1	nitrite reductase 1
Glyma.01G046600	175	194	58	29	24	37	0.679118	0.653848	0.246494	0.098831	0.099709	0.112698	-2.32185	4.38171e-06	9.91061e-05	AT2G02950.1	PKS1	phytochrome kinase substrate 1
Glyma.08G366600	5463	6252	5347	2231	1674	2190	15.1365	15.1383	16.2866	5.46128	5.16929	4.77589	-1.60657	2.25066e-33	1.24365e-30	AT1G67040.1
Glyma.08G007800	118	266	246	70	28	54	0.614862	1.21586	1.41409	0.327226	0.162858	0.222868	-2.20644	2.51768e-06	6.02545e-05	AT2G33550.1		Homeodomain-like superfamily protein
Glyma.11G069600	1228	1035	458	221	295	481	6.44172	4.7373	2.64292	1.03194	1.72839	1.982	-1.54671	2.12637e-05	0.000400096	AT5G03260.1	LAC11	laccase 11
Glyma.02G210600	1971	2037	1802	644	608	960	10.8036	9.73998	10.8658	3.13911	3.71579	4.13661	-1.52843	1.05688e-18	1.63894e-16	AT1G72200.1		RING/U-box superfamily protein
Glyma.01G089202	18	13	53	0	0	4	0.088706	0.057337	0.293397	0	0	0.014887	-4.74115	0.00112978	0.0120524	AT1G26090.1		P-loop containing nucleoside triphosphate hydrolases superfamily protein
Glyma.14G194900	522	634	501	250	195	268	3.20503	3.39283	3.38126	1.36383	1.33452	1.29043	-1.33552	3.39339e-13	2.66423e-11	AT5G58600.1	PMR5,TBL44	Plant protein of unknown function (DUF828)
Glyma.14G039800	89	180	135	344	230	363	0.810219	1.40617	1.33069	2.74855	2.30257	2.56435	1.08826	0.000585586	0.00697453	AT5G35732.1
Glyma.14G134700	355	450	282	183	158	238	2.09839	2.32424	1.83393	0.961897	1.04146	1.10436	-1.01835	3.71484e-06	8.54844e-05	AT5G39380.1		Plant calmodulin-binding protein-related
Glyma.11G166401	14	11	7	0	0	0	0.079712	0.049902	0.040927	0	0	0	-5.95258	0.0028405	0.0253312	AT3G28960.1		Transmembrane amino acid transporter family protein
Glyma.13G214500	280	414	294	135	107	139	1.6729	2.16105	1.93754	0.715775	0.712958	0.650163	-1.48264	1.7107e-09	7.78696e-08	AT2G47930.1	AGP26,ATAGP26	arabinogalactan protein 26
Glyma.13G219100	52	65	41	120	147	137	0.61308	0.666135	0.532078	1.26812	1.94482	1.27409	1.28254	0.000752463	0.00859202	AT1G30135.1	JAZ8,TIFY5A	jasmonate-zim-domain protein 8
Glyma.12G077700	5452	9413	5605	17226	12570	17302	73.2892	110.404	82.9173	206.125	188.679	182.947	1.10339	1.1065e-09	5.21619e-08
Glyma.19G163600	240	347	321	74	69	67	1.90785	2.40436	2.80829	0.51881	0.604878	0.418252	-2.21959	3.63537e-12	2.50703e-10	AT1G04360.1		RING/U-box superfamily protein
Glyma.06G105600	439	528	498	209	214	336	2.53783	2.66485	3.17061	1.0739	1.38372	1.53017	-1.08734	1.01118e-05	0.000208212	AT1G22170.1		Phosphoglycerate mutase family protein
Glyma.17G098300	320	310	364	162	105	171	0.983311	0.833172	1.23361	0.443163	0.360096	0.413719	-1.33988	2.19946e-06	5.33405e-05	AT3G47780.1	ATATH6,ATH6	ABC2 homolog 6
Glyma.19G155100	87	130	163	54	37	73	1.18171	1.5342	2.42298	0.642207	0.548137	0.77652	-1.39005	0.00193404	0.0187406	AT3G21900.1		Receptor-like protein kinase-related family protein
Glyma.06G154500	286	371	226	124	109	99	1.33763	1.5127	1.16286	0.513214	0.569058	0.360819	-1.48645	3.24856e-07	9.50588e-06	AT2G13610.1		ABC-2 type transporter family protein
Glyma.08G250300	7038	10401	12964	5196	3119	4613	109.795	141.561	222.431	72.1483	54.3317	56.6086	-1.39643	5.76805e-07	1.5846e-05	AT3G29970.1		B12D protein
Glyma.07G110300	267	390	367	29	21	76	0.702944	0.89658	1.0637	0.067123	0.060853	0.157785	-3.21804	1.76746e-13	1.46376e-11	AT4G01070.1	GT72B1,UGT72B1	UDP-Glycosyltransferase superfamily protein
Glyma.19G155800	59	54	11	8	4	8	0.399355	0.32139	0.082437	0.045131	0.025298	0.043043	-2.71607	0.00162821	0.0163131	AT1G03170.1		Protein of unknown function (DUF3049)
Glyma.12G157032	7	7	23	0	0	0	0.071196	0.061873	0.261794	0	0	0	-6.27492	0.00164147	0.0164422	AT1G53570.1	MAP3KA,MAPKKK3	mitogen-activated protein kinase kinase kinase 3
Glyma.18G299900	320	414	627	153	93	87	1.43878	1.6225	3.10234	0.609214	0.462489	0.306219	-2.18005	1.54451e-07	4.88248e-06	AT2G43200.1		S-adenosyl-L-methionine-dependent methyltransferases superfamily protein
Glyma.02G080200	140	162	59	292	276	242	0.607635	0.613761	0.278808	1.13265	1.34293	0.83068	1.12279	0.00357357	0.0304997	AT2G33710.2		Integrase-type DNA-binding superfamily protein
Glyma.19G205800	121	156	57	34	20	55	0.32096	0.361998	0.163877	0.079139	0.058335	0.11191	-1.73538	0.000578849	0.00690585	AT4G03130.1		BRCT domain-containing DNA repair protein
Glyma.02G079700	123	191	353	81	26	47	1.73608	2.3518	5.48611	1.01568	0.401925	0.521807	-2.32335	4.52285e-05	0.000773047	AT4G16515.1	RGF6
Glyma.19G056500	2149	2326	1427	1214	690	1280	10.3266	9.75135	7.54377	5.19276	3.70057	4.83833	-1.01679	3.95418e-07	1.13486e-05	AT5G14480.1		beta-1,4-N-acetylglucosaminyltransferase family protein
Glyma.02G071500	708	928	661	326	346	462	4.07287	5.09496	4.49016	1.56649	2.34836	2.19075	-1.12522	9.10635e-09	3.64363e-07	AT4G32890.1	GATA9	GATA transcription factor 9
Glyma.16G026400	1213	1271	826	2792	2317	3084	6.92252	6.32482	5.18263	14.1811	14.761	13.8408	1.20348	6.97587e-16	7.97166e-14	AT4G11070.1	AtWRKY41,WRKY41	WRKY family transcription factor
Glyma.13G372200	3588	3045	1777	857	791	1117	16.4857	12.2066	8.98223	3.50402	4.0578	4.03658	-1.7071	1.07934e-13	9.25667e-12	AT1G17745.1	PGDH	D-3-phosphoglycerate dehydrogenase
Glyma.13G225100	207	424	196	88	143	135	1.58544	2.83983	1.64943	0.597429	1.22251	0.815338	-1.21836	0.00194885	0.0188465	AT5G45700.1		Haloacid dehalogenase-like hydrolase (HAD) superfamily protein
Glyma.18G216200	4095	5537	4205	1280	856	1352	16.2283	19.1444	18.3386	4.51194	3.7849	4.21352	-2.11521	3.90554e-45	6.81954e-42	AT5G58300.2		Leucine-rich repeat protein kinase family protein
Glyma.02G078900	77	12	12	159	158	218	0.206102	0.026393	0.033919	0.378068	0.473109	0.46075	2.28113	0.0015073	0.0152452	AT2G33420.1		Protein of unknown function (DUF810)
Glyma.07G005000	225	217	261	93	109	117	0.746072	0.626028	0.950752	0.272322	0.40211	0.305017	-1.265	0.000128968	0.00191818	AT1G79890.1		RAD3-like DNA-binding helicase protein
Glyma.17G054500	7846	6842	4826	2585	1980	3546	32.3284	24.5966	21.8781	9.47863	9.10606	11.4902	-1.39904	1.32299e-13	1.11707e-11	AT5G56970.1	CKX15	cytokinin oxidase 3
Glyma.03G061300	33768	45543	51831	9247	5553	8776	266.786	312.426	448.126	64.6601	48.7444	54.2802	-2.63508	1.10764e-28	4.47701e-26
Glyma.06G019500	258	164	186	515	352	475	1.0077	0.557853	0.798041	1.78845	1.53535	1.45883	1.0029	0.00056212	0.0067444	AT1G47670.1		Transmembrane amino acid transporter family protein
Glyma.07G157000	1074	1383	1080	0	0	0	6.25343	7.02926	6.92177	0	0	0	-12.7513	1.49353e-26	4.72442e-24	AT3G14240.1		Subtilase family protein
Glyma.06G181500	104	184	75	416	157	300	0.710494	1.09708	0.562667	2.52601	1.19203	1.61098	1.16363	0.00408641	0.033965	AT1G06110.1	SKIP16	SKP1/ASK-interacting protein 16
Glyma.20G115900	123	260	203	87	70	62	1.55519	2.87087	2.81929	0.979912	0.985331	0.614963	-1.50996	0.000212419	0.00295615	AT1G68500.1
Glyma.16G172400	2246	2067	1721	790	692	1043	4.80913	3.8888	3.98157	1.51526	1.65729	1.76223	-1.38495	8.93256e-18	1.28691e-15	AT3G59140.1	ATMRP14,MRP14	multidrug resistance-associated protein 14
Glyma.15G062400	987	805	603	420	274	505	13.2521	9.41894	8.90235	5.00877	4.1009	5.32404	-1.13609	1.16115e-06	3.00461e-05	AT2G14580.1	ATPRB1,PRB1	basic pathogenesis-related protein 1
Glyma.03G083600	0	0	0	153	84	140	0	0	0	4.25667	2.94007	3.46036	9.27457	5.33387e-13	4.14305e-11	AT2G33820.1	ATMBAC1,MBAC1	Mitochondrial substrate carrier family protein
Glyma.13G295000	6607	8258	5444	2986	2048	2946	39.8098	43.4708	36.0879	16.0211	13.7809	13.9803	-1.45894	1.45045e-27	5.20881e-25	AT5G53970.1		Tyrosine transaminase family protein
Glyma.16G097200	143	153	323	97	70	68	0.769786	0.717552	1.91062	0.463533	0.415688	0.286095	-1.56731	0.00162097	0.016248	AT1G02850.2	BGLU11	beta glucosidase 11
Glyma.14G009000	61	100	335	56	29	27	0.364572	0.526562	2.22592	0.301547	0.193782	0.126279	-2.36316	0.00114004	0.0121321	AT5G48170.1	SLY2	F-box family protein
Glyma.01G193500	1041	960	592	369	446	543	2.6864	2.16159	1.68154	0.847193	1.28557	1.10192	-1.0236	4.7098e-05	0.000799988	AT1G64960.1		ARM repeat superfamily protein
Glyma.15G248300	87	169	141	29	30	60	0.901591	1.53275	1.61215	0.266451	0.34323	0.484652	-1.88543	4.41402e-05	0.000757112	AT1G17100.1		SOUL heme-binding family protein
Glyma.02G176200	327	298	288	152	84	279	1.73725	1.37832	1.67908	0.71582	0.494853	1.16371	-1.02085	0.00555447	0.0434856	AT5G06900.1	CYP93D1	cytochrome P450, family 93, subfamily D, polypeptide 1
Glyma.15G116900	139	338	233	86	78	82	1.82394	3.88279	3.37382	1.00539	1.14444	0.850268	-1.61734	3.24466e-05	0.000579064	AT1G27350.1		Ribosome associated membrane protein RAMP4
Glyma.07G062800	54	93	38	21	20	23	0.26505	0.404551	0.207479	0.088969	0.109517	0.088558	-1.59618	0.00309061	0.0271403	AT2G46160.1		RING/U-box superfamily protein
Glyma.06G229100	785	959	810	460	238	301	6.71055	7.1524	7.61202	3.49408	2.2626	2.01774	-1.47757	1.60251e-08	6.13096e-07	AT3G14890.1		phosphoesterase
Glyma.09G277500	204	268	142	44	74	74	0.934087	1.07241	0.715968	0.176916	0.376486	0.267329	-1.73961	7.49623e-06	0.000158851	AT4G25850.2	ORP4B	OSBP(oxysterol binding protein)-related protein 4B
Glyma.03G115300	19290	19950	13719	7734	6395	8810	91.895	82.9151	71.9122	32.7923	34.0112	33.0078	-1.31676	6.36746e-26	1.94377e-23	AT1G11680.1	CYP51,CYP51A2,CYP51G1,EMB1738	CYTOCHROME P450 51G1
Glyma.13G077000	31	144	130	505	202	378	0.383817	1.59818	1.81793	5.73801	2.87474	3.79566	1.67549	0.00219519	0.020679
Glyma.14G052300	9000	13638	10267	2832	1840	3445	129.091	170.68	162.053	36.1515	29.4577	38.8601	-2.15857	4.09912e-32	2.08068e-29
Glyma.12G054200	401	430	271	884	732	1009	2.28736	2.12546	1.68781	4.47101	4.63423	4.45596	1.14664	1.5523e-10	8.39682e-09	AT2G44480.1	BGLU17	beta glucosidase 17
Glyma.08G294900	60	83	52	6	10	16	0.271428	0.328956	0.260059	0.023408	0.047632	0.055859	-2.71726	5.22948e-06	0.000116471	AT1G59720.1	CRR28	Tetratricopeptide repeat (TPR)-like superfamily protein
Glyma.08G342000	176	146	284	46	66	141	1.37003	0.994248	2.43459	0.317384	0.568245	0.863027	-1.47371	0.00413897	0.0343104	AT1G73260.1	ATKTI1,KTI1	kunitz trypsin inhibitor 1
Glyma.18G124700	210	324	292	91	60	67	1.07206	1.44253	1.69081	0.410213	0.335292	0.268647	-2.04002	1.55135e-09	7.09866e-08	AT5G15130.1	ATWRKY72,WRKY72	WRKY DNA-binding protein 72
Glyma.16G152900	898	1051	488	401	373	501	3.89073	3.97372	2.32278	1.54661	1.80356	1.70505	-1.01805	3.66088e-05	0.000640551	AT1G54385.1		ARM repeat superfamily protein
Glyma.18G231500	4067	6011	3763	2657	1869	2725	71.1359	91.7241	72.4154	41.3543	36.4901	37.4867	-1.04038	1.89948e-11	1.17282e-09
Glyma.12G055200	4697	8556	13386	4856	2836	4781	32.4643	51.5932	101.809	29.8698	21.8864	25.9877	-1.28747	0.000495874	0.00606172	AT5G10400.1		Histone superfamily protein
Glyma.06G056400	241	210	346	69	63	160	0.698919	0.529488	1.10063	0.176158	0.202054	0.368512	-1.66352	0.000151991	0.00220648	AT2G26330.1	ER,QRP1	Leucine-rich receptor-like protein kinase family protein
Glyma.10G027600	121	176	360	65	79	131	0.913751	1.15639	2.99292	0.436403	0.661805	0.777545	-1.46113	0.00585855	0.0453124	AT3G22490.1		Seed maturation protein
Glyma.07G140000	1123	1331	1018	3303	2331	3817	11.628	12.0226	11.601	30.4465	26.954	31.0882	1.3144	4.97937e-23	1.18133e-20	AT3G09270.1	ATGSTU8,GSTU8	glutathione S-transferase TAU 8
Glyma.08G328400	173	262	311	133	46	67	1.15269	1.52463	2.28432	0.787529	0.343685	0.351503	-1.76209	0.000172358	0.00246364	AT4G18220.1		Drug/metabolite transporter superfamily protein
Glyma.16G181900	1051	1140	770	409	423	598	4.12987	3.90821	3.32933	1.42755	1.8558	1.84583	-1.15871	1.13261e-09	5.32207e-08	AT5G02370.1		ATP binding microtubule motor family protein
Glyma.19G248300	396	679	419	123	126	145	3.22134	4.81559	3.74864	0.885488	1.14412	0.922339	-2.00953	2.59065e-14	2.44254e-12	AT1G07090.1	LSH6	Protein of unknown function (DUF640)
Glyma.10G015400	56	74	83	35	20	18	0.613872	0.714514	1.00102	0.338285	0.243861	0.152489	-1.67036	0.00251328	0.0230197	AT1G77670.1		Pyridoxal phosphate (PLP)-dependent transferases superfamily protein
Glyma.19G201400	46	20	14	121	97	142	0.204427	0.073287	0.06204	0.488168	0.469093	0.490158	2.04983	0.00014154	0.00207407	AT3G10660.1	ATCPK2,CPK2	calmodulin-domain protein kinase cdpk isoform 2
Glyma.01G007000	609	779	569	189	190	267	3.57995	4.00209	4.03149	1.07068	1.26148	1.35133	-1.7122	1.50101e-17	2.10012e-15	AT3G16490.1	IQD26	IQ-domain 26
Glyma.04G179500	311	479	591	320	123	255	4.28424	5.76541	8.96836	3.92071	1.89081	2.76116	-1.16874	0.00282752	0.0252361	AT5G14920.1		Gibberellin-regulated family protein
Glyma.06G184400	3006	2686	2547	669	483	873	12.7789	9.96342	11.9164	2.5316	2.28969	2.91836	-2.17557	5.61075e-33	2.95092e-30	AT2G26730.1		Leucine-rich repeat protein kinase family protein
Glyma.05G004600	164	232	133	82	68	129	0.846123	1.04427	0.754352	0.375431	0.389633	0.524114	-1.04262	0.00125162	0.0131275	AT3G27640.1		Transducin/WD40 repeat-like superfamily protein
Glyma.13G123100	242	241	198	597	432	568	2.14712	1.86383	1.92616	4.70933	4.27174	3.96041	1.11082	3.57726e-08	1.28419e-06	AT3G23240.1	ATERF1,ERF1	ethylene response factor 1
Glyma.18G110200	592	560	262	990	862	1322	2.58981	2.13776	1.25898	3.85654	4.21172	4.54932	1.06883	7.52476e-05	0.00119823	AT3G59080.1		Eukaryotic aspartyl protease family protein
Glyma.07G199300	146	183	98	74	46	53	1.76608	1.93512	1.30596	0.801383	0.620973	0.507379	-1.39108	0.00021854	0.00303433
Glyma.15G018100	105	235	126	46	37	48	0.997809	1.94677	1.31242	0.381539	0.388882	0.35713	-1.91714	2.71421e-06	6.44631e-05	AT3G16240.1	AQP1,ATTIP2;1,DELTA-TIP,DELTA-TIP1,TIP2;1	delta tonoplast integral protein
Glyma.06G174600	753	1012	1048	216	265	313	1.79793	2.10784	2.75394	0.459299	0.706801	0.587555	-1.94748	5.35069e-13	4.14873e-11	AT4G24790.1		AAA-type ATPase family protein
Glyma.07G260500	61	87	56	27	20	40	0.152755	0.192044	0.154025	0.06002	0.055328	0.079039	-1.35812	0.00359118	0.0306363	AT1G11720.2	ATSS3,SS3	starch synthase 3
Glyma.11G227600	88	170	171	41	4	39	0.500022	0.845885	1.07022	0.207225	0.021436	0.172693	-2.57512	0.000197302	0.00277475	AT2G39980.1		HXXXD-type acyl-transferase family protein
Glyma.09G129700	1494	1758	1259	338	211	333	7.32451	7.58378	6.70035	1.45834	1.13395	1.28022	-2.47726	4.46513e-49	1.02588e-45	AT1G47330.1		CBS domain-containing protein with a domain of unknown function (DUF21)
Glyma.02G060732	846	1143	881	482	397	612	3.95147	4.65781	4.52709	2.00131	2.06638	2.24924	-1.06938	4.37818e-10	2.22752e-08	AT5G66600.4		Protein of unknown function, DUF547
Glyma.10G197800	1028	1144	1360	498	402	613	4.44057	4.27874	6.35305	1.9128	1.93773	2.08089	-1.37835	3.92971e-09	1.67687e-07	AT1G20510.1	OPCL1	OPC-8:0 CoA ligase1
Glyma.07G109200	2005	3333	3233	925	693	1023	27.5637	39.9726	48.9033	11.3109	10.6265	11.0592	-1.83879	2.02495e-14	1.92395e-12	AT3G60520.1
Glyma.06G057300	232	291	263	819	533	739	1.08789	1.19152	1.35976	3.42746	2.79435	2.73314	1.28176	4.26311e-09	1.80853e-07	AT2G05940.1		Protein kinase superfamily protein
Glyma.12G130200	1328	1323	918	2992	2241	3195	7.05006	6.12632	5.3606	14.1389	13.2844	13.3406	1.12541	2.13084e-14	2.01774e-12	AT2G44480.1	BGLU17	beta glucosidase 17
Glyma.04G046800	291	406	286	836	584	928	3.17359	3.87049	3.43363	8.13545	7.12274	7.98332	1.13384	8.76593e-10	4.21895e-08	AT1G10140.1		Uncharacterised conserved protein UCP031279
Glyma.18G222000	53	15	41	0	0	0	0.953922	0.224096	0.804005	0	0	0	-7.79185	6.88051e-07	1.87254e-05
Glyma.03G073776	2834	2214	1084	5625	4632	6863	14.159	9.65108	5.95977	25.0174	25.841	26.9748	1.38197	4.62029e-07	1.30206e-05	AT3G09220.1	LAC7	laccase 7
Glyma.15G223200	914	983	600	404	308	535	3.84871	3.4824	3.11142	1.6948	1.37689	1.70827	-1.12155	2.85331e-08	1.04143e-06	AT5G04980.2		DNAse I-like superfamily protein
Glyma.17G248600	733	1118	883	368	224	376	4.09188	5.44814	5.42497	1.82813	1.39649	1.65097	-1.63187	2.86678e-13	2.27948e-11	AT5G42610.1		Protein of unknown function (DUF607)
Glyma.03G051100	715	476	403	155	139	231	2.88728	1.67493	1.78788	0.554405	0.622797	0.732731	-1.73812	3.61151e-09	1.55018e-07	AT5G01550.1	LECRKA4.2	lectin receptor kinase a4.1
Glyma.14G178400	438	740	1021	181	106	180	2.36843	3.49027	6.07286	0.868905	0.63662	0.764878	-2.41557	1.69269e-10	9.09989e-09	AT1G72200.1		RING/U-box superfamily protein
Glyma.15G069600	397	453	526	299	179	290	3.2027	3.18929	4.67745	2.14817	1.61444	1.83842	-1.00048	0.000303691	0.00398163	AT1G11125.1
Glyma.17G096600	921	1246	836	503	315	622	6.11364	7.21723	6.11002	2.97051	2.33064	3.24758	-1.19438	2.56275e-09	1.13116e-07	AT5G62720.1		Integral membrane HPP family protein
Glyma.16G170400	115	184	91	32	28	39	1.19586	1.67271	1.03519	0.291276	0.317875	0.314604	-2.06651	2.3301e-07	7.13794e-06	AT5G64667.1	IDL2	inflorescence deficient in abscission (IDA)-like 2
Glyma.08G063900	38	74	85	19	16	32	0.65234	1.11648	1.63476	0.283345	0.303104	0.437668	-1.72767	0.0034624	0.0297235	AT4G37850.1		basic helix-loop-helix (bHLH) DNA-binding superfamily protein
Glyma.15G008800	6090	8425	5227	3602	2607	4044	69.439	83.8136	65.5756	36.5496	33.1778	36.2611	-1.05689	6.35764e-14	5.66388e-12	AT5G62200.1		Embryo-specific protein 3, (ATS3)
Glyma.01G084000	502	702	441	1536	1117	1363	2.65784	3.24297	2.57052	7.23975	6.60742	5.67668	1.19135	9.28414e-11	5.21597e-09	AT1G58320.1		PLAC8 family protein
Glyma.03G057500	0	0	0	495	501	615	0	0	0	3.50857	4.45979	3.85854	11.3975	4.48443e-21	8.73923e-19	AT3G08910.1		DNAJ heat shock family protein
Glyma.20G230400	521	774	744	205	281	319	2.00242	2.59846	3.14881	0.699768	1.20388	0.965191	-1.45314	9.33745e-07	2.48088e-05	AT5G27240.1		DNAJ heat shock N-terminal domain-containing protein
Glyma.11G052500	144	153	168	22	69	83	0.704814	0.654289	0.908296	0.095855	0.375926	0.326364	-1.53675	0.00419303	0.0346737	AT5G67260.1	CYCD3;2	CYCLIN D3;2
Glyma.06G302200	114	116	43	185	215	314	0.556292	0.497631	0.229057	0.808222	1.18047	1.21316	1.30499	0.00127703	0.0133396	AT3G25820.1	ATTPS-CIN,TPS-CIN	terpene synthase-like sequence-1,8-cineole
Glyma.13G331200	2138	2934	3131	1192	885	1211	28.587	34.2299	46.0687	14.1795	13.213	12.7342	-1.46072	6.35645e-11	3.65103e-09	AT2G47710.1		Adenine nucleotide alpha hydrolases-like superfamily protein
Glyma.17G208200	786	885	448	212	103	241	5.15555	5.06253	3.22983	1.23636	0.754049	1.23899	-2.05906	3.94209e-12	2.70998e-10	AT5G11420.1		Protein of unknown function, DUF642
Glyma.16G053200	1328	2178	1534	892	569	757	10.9017	15.603	13.863	6.51958	5.21836	4.891	-1.29455	1.31668e-09	6.1016e-08	AT5G41050.1		Pollen Ole e 1 allergen and extensin family protein
Glyma.09G066400	15201	15572	5840	26158	21244	31718	28.3642	25.0853	12.4732	42.5383	42.5342	46.0397	1.02828	0.00018719	0.0026522	AT4G29790.1
Glyma.17G021800	6476	6311	3804	11800	10562	14843	24.6644	20.8225	15.5548	39.2088	44.5754	44.4955	1.06228	1.38392e-09	6.39283e-08	AT4G15560.1	CLA,CLA1,DEF,DXPS2,DXS	Deoxyxylulose-5-phosphate synthase
Glyma.15G184100	222	327	230	153	93	97	1.18061	1.51907	1.34957	0.725058	0.550036	0.40402	-1.28106	7.81896e-05	0.00123622	AT2G26440.1		Plant invertase/pectin methylesterase inhibitor superfamily
Glyma.03G054500	34	58	24	138	99	120	0.131346	0.197541	0.101175	0.479076	0.509015	0.413258	1.54692	0.000285445	0.0037851	AT5G36930.2		Disease resistance protein (TIR-NBS-LRR class) family
Glyma.05G047100	264	321	299	865	703	897	2.71778	2.87841	3.38643	7.92193	8.07045	7.26028	1.35618	4.00778e-12	2.75081e-10	AT1G76650.1	CML38	calmodulin-like 38
Glyma.15G045000	30808	35262	19809	13020	10613	16554	286.759	286.343	202.884	107.856	110.29	121.18	-1.20187	1.23186e-13	1.04283e-11
Glyma.06G128200	186	151	102	41	26	65	1.02584	0.727198	0.619513	0.20091	0.154597	0.279595	-1.88263	7.08721e-06	0.000151879	AT2G44800.1		2-oxoglutarate (2OG) and Fe(II)-dependent oxygenase superfamily protein
Glyma.20G225900	11279	18151	27103	9929	6433	9814	120.219	168.277	317.673	93.722	76.2755	82.0573	-1.29072	9.19839e-05	0.00142743	AT2G30620.2		winged-helix DNA-binding transcription factor family protein
Glyma.01G010000	438	566	647	300	235	363	2.11815	2.38962	3.44251	1.29061	1.26846	1.37874	-1.03253	0.00012276	0.00184343	AT4G19010.1		AMP-dependent synthetase and ligase family protein
Glyma.14G150200	12	4	13	66	36	63	0.079926	0.022138	0.094117	0.413198	0.28002	0.34951	2.31153	0.00138268	0.0141819	AT3G26430.1		GDSL-like Lipase/Acylhydrolase superfamily protein
Glyma.13G300600	1859	1836	1602	461	294	501	7.21769	6.2237	6.83899	1.59008	1.27015	1.52849	-2.21748	7.31783e-38	6.26363e-35	AT2G20815.2		Family of unknown function (DUF566)
Glyma.11G071800	737	926	706	221	179	183	3.06093	3.35719	3.22476	0.815238	0.826013	0.597119	-2.1208	3.83791e-23	9.20528e-21	AT2G18190.1		P-loop containing nucleoside triphosphate hydrolases superfamily protein
Glyma.03G206000	234	392	424	116	139	176	1.80729	2.58498	3.13002	0.800333	1.22926	1.02282	-1.41712	6.74848e-05	0.00109432	AT5G06590.1
Glyma.09G214700	454	576	348	157	186	177	2.92654	3.24015	2.46591	0.90141	1.33394	0.897305	-1.47711	1.95991e-08	7.40104e-07	AT3G45900.1		Ribonuclease P protein subunit P38-related
Glyma.12G116400	380	422	401	211	167	258	1.65798	1.69964	1.81462	0.866238	0.859531	0.835369	-1.05812	1.67039e-06	4.17388e-05	AT2G20635.1		ATP binding;protein kinases;protein serine/threonine kinases
Glyma.09G276100	246	258	150	49	55	50	1.25551	1.1475	0.839629	0.219581	0.313458	0.194833	-2.15845	5.8929e-10	2.93656e-08	AT2G38510.1		MATE efflux family protein
Glyma.19G146500	7	16	23	70	80	97	0.037056	0.082939	0.149031	0.373874	0.541094	0.461212	2.28073	0.000235291	0.00321261	AT5G06800.1		myb-like HTH transcriptional regulator family protein
Glyma.17G047300	1018	1019	579	2044	2050	2982	7.56978	6.61037	4.73433	13.526	17.0208	17.4409	1.33412	2.9734e-10	1.54154e-08	AT1G19210.1		Integrase-type DNA-binding superfamily protein
Glyma.07G209666	0	0	0	24	7	18	0	0	0	1.23984	0.458447	0.814296	6.30456	0.000669905	0.00778999
Glyma.03G105200	171	242	102	51	87	62	0.413424	0.512446	0.272384	0.109799	0.234302	0.11846	-1.38576	0.00209352	0.0199277	AT5G55390.2	EDM2	ENHANCED DOWNY MILDEW 2
Glyma.11G150200	40	73	150	7	5	23	0.187593	0.301234	0.779549	0.028981	0.021178	0.084635	-3.1825	5.55123e-05	0.000922101	AT1G50420.1	SCL-3,SCL3	scarecrow-like 3
Glyma.01G024500	204	252	125	593	638	699	1.14364	1.23554	0.770995	2.96283	4.00088	3.08845	1.6611	1.3068e-10	7.16228e-09
Glyma.18G197700	96	176	107	48	42	62	0.884641	1.40721	1.08254	0.386074	0.428199	0.445736	-1.42216	0.000189314	0.00267882	AT3G09032.1
Glyma.14G130000	532	279	235	105	136	233	2.86002	1.30876	1.39184	0.499025	0.815995	0.984782	-1.27869	0.00197604	0.0190546	AT2G25680.1	MOT1	molybdate transporter 1
Glyma.18G021100	11958	10127	10035	4110	3184	4875	48.3617	35.7314	44.6587	14.7932	14.3764	15.5069	-1.54218	1.72811e-21	3.49247e-19	AT4G39640.1	GGT1	gamma-glutamyl transpeptidase 1
Glyma.12G137700	34	40	5	132	118	154	0.092987	0.108229	0.014517	0.329075	0.463367	0.408318	2.31005	0.000200785	0.00281557	AT5G48150.2	PAT1	GRAS family transcription factor
Glyma.12G073000	3792	4355	3018	8887	6465	9869	22.0684	22.0672	19.4383	45.9913	41.9957	45.1615	1.05686	5.41159e-20	9.60294e-18	AT3G45640.1	ATMAPK3,ATMPK3,MPK3	mitogen-activated protein kinase 3
Glyma.08G012900	46	128	202	14	19	36	0.563846	1.36988	2.73485	0.146497	0.252253	0.345689	-2.64522	9.09852e-05	0.00141421	AT1G12805.1		nucleotide binding
Glyma.17G073400	4509	5699	4956	1969	1137	2173	48.9713	53.998	59.2225	19.0271	13.7861	18.5606	-1.67378	4.95252e-19	7.94825e-17	AT4G31840.1	AtENODL15,ENODL15	early nodulin-like protein 15
Glyma.02G188700	316	462	329	169	151	207	1.64803	2.10268	1.88622	0.785277	0.875916	0.850045	-1.18115	2.65334e-07	7.9825e-06	AT2G41370.1	BOP2	Ankyrin repeat family protein / BTB/POZ domain-containing protein
Glyma.11G121800	268	487	525	116	58	135	2.10084	2.37606	2.9467	1.02479	0.49628	0.52819	-2.23024	5.91642e-09	2.45971e-07	AT2G16060.1	AHB1,ARATH GLB1,ATGLB1,GLB1,HB1,NSHB1	hemoglobin 1
Glyma.05G145000	445	377	281	142	173	174	0.927505	0.679862	0.639271	0.261374	0.404605	0.286694	-1.26196	1.28045e-05	0.000257108	AT3G13080.1	ATMRP3,MRP3	multidrug resistance-associated protein 3
Glyma.14G200700	15	9	29	0	0	0	0.127326	0.06467	0.273182	0	0	0	-6.78141	0.000161432	0.00232728	AT4G35150.1		O-methyltransferase family protein
Glyma.02G044200	5714	6885	3152	1977	1523	2184	51.0384	53.6358	31.3163	15.5866	15.1971	15.2939	-1.55875	1.72517e-13	1.43255e-11	AT5G66060.1		2-oxoglutarate (2OG) and Fe(II)-dependent oxygenase superfamily protein
Glyma.07G070200	558	929	1129	415	317	474	4.29112	6.23933	9.55994	2.84083	2.71881	2.86445	-1.27635	5.74318e-05	0.000950007	AT1G20930.1	CDKB2;2	cyclin-dependent kinase B2;2
Glyma.10G036700	45	70	63	120	133	161	0.384217	0.52253	0.596279	0.917925	1.27476	1.08643	1.10432	0.00340575	0.0293284	AT3G23240.1	ATERF1,ERF1	ethylene response factor 1
Glyma.20G152400	582	647	706	303	250	367	3.47623	3.3707	4.63803	1.61088	1.66464	1.7216	-1.21794	1.05184e-07	3.47584e-06	AT2G28100.1	ATFUC1,FUC1	alpha-L-fucosidase 1
Glyma.04G224100	63	136	87	16	25	20	0.372979	0.769081	0.619704	0.08341	0.167725	0.09887	-2.29026	1.76061e-05	0.000338871	AT3G10850.1	GLX2-2,GLY2	Metallo-hydrolase/oxidoreductase superfamily protein
Glyma.13G306900	11466	17382	11249	6457	4970	7254	83.5199	110.463	90.1591	41.8563	40.4126	41.5531	-1.21092	1.12572e-16	1.40806e-14	AT4G11290.1		Peroxidase superfamily protein
Glyma.20G118700	359	543	471	91	99	110	1.38872	1.86946	1.80666	0.279902	0.385017	0.334846	-2.30277	3.17594e-16	3.80877e-14	AT5G38260.1		Protein kinase superfamily protein
Glyma.19G162900	216	308	175	132	73	165	1.66515	2.07425	1.48756	0.903951	0.625005	0.997726	-1.0489	0.000875473	0.00977918	AT2G42430.1	ASL18,LBD16	lateral organ boundaries-domain 16
Glyma.08G021100	5872	8520	5421	2805	2057	3036	92.6166	117.257	94.0954	39.3813	36.2249	37.658	-1.43621	2.28181e-23	5.62756e-21	AT2G46330.1	AGP16,ATAGP16	arabinogalactan protein 16
Glyma.05G002100	129	148	147	65	53	60	0.349447	0.350874	0.439177	0.156301	0.160666	0.127536	-1.37409	7.22846e-05	0.00115966	AT5G16210.1		HEAT repeat-containing protein
Glyma.01G176100	104	224	304	124	21	76	1.4835	2.79798	4.7849	1.57313	0.333525	0.852949	-1.73416	0.00564852	0.0440706	AT4G39250.1	ATRL1,RL1,RSM2	RAD-like 1
Glyma.13G151800	1927	2229	1730	923	661	1131	13.4254	13.5497	13.263	5.72152	5.13659	6.19847	-1.25005	4.40082e-18	6.53432e-16	AT2G36460.1		Aldolase superfamily protein
Glyma.14G078600	2004	2824	2544	6704	5091	7447	14.2319	17.4986	19.8838	42.3763	40.3734	41.6024	1.25077	9.19815e-13	6.92288e-11	AT5G42650.1	AOS,CYP74A,DDE2	allene oxide synthase
Glyma.02G209200	696	854	986	170	169	355	6.41672	6.8723	9.99937	1.39462	1.73301	2.56847	-2.0475	9.50944e-11	5.322e-09	AT1G35210.1
Glyma.13G130600	55	117	169	32	27	4	0.80852	1.51376	2.76651	0.418706	0.443809	0.040173	-2.51294	0.0018474	0.0180725
Glyma.10G022300	68	107	166	538	202	413	0.713968	0.989224	1.92982	5.07238	2.38132	3.439	1.55656	0.000787107	0.00893849	AT3G62990.1
Glyma.16G198700	972	1100	1080	207	241	314	3.95893	3.90874	4.83779	0.749885	1.09363	1.00588	-2.17487	3.2547e-21	6.39988e-19	AT4G23030.1		MATE efflux family protein
Glyma.02G241700	113	267	166	33	24	15	1.2794	2.65446	2.07848	0.334911	0.296723	0.131175	-2.98455	3.63308e-09	1.5579e-07	AT2G01990.1
Glyma.13G285300	1711	1797	1056	3779	3246	4563	9.64154	8.83565	6.54777	18.9551	20.4207	20.2242	1.24262	2.28103e-13	1.84396e-11	AT4G31940.1	CYP82C4	cytochrome P450, family 82, subfamily C, polypeptide 4
Glyma.03G121500	298	379	441	20	0	0	1.19056	1.32013	1.93814	0.067809	0	0	-5.98347	0.00323586	0.0281609	AT1G78955.1	CAMS1	camelliol C synthase 1
Glyma.05G182100	1673	2903	3738	1793	967	1301	32.6423	49.4201	80.2694	31.1394	21.0647	19.9595	-1.19529	0.000454013	0.00562721	AT5G65207.1
Glyma.13G255700	57	75	173	14	39	18	0.39629	0.445928	1.29164	0.082757	0.288385	0.092199	-2.20414	0.00269772	0.0243357	AT2G14170.1	ALDH6B2	aldehyde dehydrogenase 6B2
Glyma.20G201400	257	163	157	69	75	143	0.827037	0.457195	0.552641	0.195405	0.267171	0.361417	-1.16037	0.00339587	0.029256	AT3G23530.1		Cyclopropane-fatty-acyl-phospholipid synthase
Glyma.03G234400	192	270	149	124	69	63	1.40581	1.74673	1.19006	0.804636	0.557105	0.360451	-1.33217	0.000708355	0.00816309	AT2G26750.1		alpha/beta-Hydrolases superfamily protein
Glyma.14G073100	1391	2275	2213	661	524	520	8.55335	12.7481	15.7049	3.70723	3.75439	2.56474	-1.89833	2.16557e-12	1.55228e-10	AT1G19600.1		pfkB-like carbohydrate kinase family protein
Glyma.18G088950	94	82	42	133	148	205	0.249823	0.188508	0.120635	0.336126	0.438658	0.456483	1.06172	0.00649418	0.0491147	AT3G07040.1	RPM1,RPS3	NB-ARC domain-containing disease resistance protein
Glyma.02G017100	9571	13339	10699	4473	3382	5019	115.942	140.98	142.617	48.2286	45.7373	47.8159	-1.51034	2.65059e-25	7.66265e-23	AT4G02380.1	AtLEA5,SAG21	senescence-associated gene 21
Glyma.13G196900	2288	1777	1488	750	814	1187	3.58833	2.43066	2.56741	1.04588	1.42538	1.46409	-1.13752	4.51607e-07	1.2793e-05	AT2G40030.1	ATNRPD1B,DMS5,DRD3,NRPD1B,NRPE1	nuclear RNA polymerase D1B
Glyma.18G027600	414	603	989	346	197	348	4.03052	5.11581	10.5979	2.99778	2.14171	2.66264	-1.36718	0.000486278	0.00597966	AT1G19080.2	PSF3,TTN10	GINS complex protein
Glyma.17G222300	206	275	202	548	380	695	0.511236	0.595041	0.55233	1.21104	1.052	1.35816	1.11371	2.42892e-07	7.38884e-06	AT1G80840.1	ATWRKY40,WRKY40	WRKY DNA-binding protein 40
Glyma.17G241300	481	657	479	205	246	379	3.74239	4.46098	4.10151	1.41774	2.13665	2.31654	-1.08061	2.86405e-05	0.000519853	AT1G46264.1	AT-HSFB4,HSFB4,SCZ	heat shock transcription factor B4
Glyma.15G016800	127	140	105	337	262	333	1.54272	1.48774	1.39843	3.65401	3.57273	3.19385	1.21452	2.15694e-07	6.63076e-06	AT1G52200.1		PLAC8 family protein
Glyma.09G233800	693	1162	591	307	242	263	9.31322	13.6296	8.74021	3.67222	3.6233	2.77371	-1.66343	3.81765e-11	2.26737e-09	AT5G11590.1	TINY2	Integrase-type DNA-binding superfamily protein
Glyma.06G166900	1243	1764	994	819	563	750	9.61927	11.9187	8.47983	5.64498	4.86863	4.57749	-1.00355	1.54715e-07	4.88695e-06	AT5G50800.1		Nodulin MtN3 family protein
Glyma.05G245800	1640	2525	2208	1033	835	1244	14.1607	19.0213	20.9776	7.93971	8.04473	8.44851	-1.1661	7.24724e-09	2.96498e-07	AT1G73620.1		Pathogenesis-related thaumatin superfamily protein
Glyma.13G133000	547	738	375	1182	1030	1466	6.8833	8.11015	5.19128	13.2539	14.4869	14.5257	1.05512	1.3374e-07	4.2959e-06	AT2G37430.1		C2H2 and C2HC zinc fingers superfamily protein
Glyma.10G145900	383	688	802	315	254	267	4.68591	7.34978	10.8154	3.42761	3.46432	2.57162	-1.29476	0.000195922	0.00275712	AT1G09310.1		Protein of unknown function, DUF538
Glyma.08G326000	741	996	716	352	312	467	3.10294	3.59042	2.81975	1.31247	1.46574	1.4605	-1.23422	3.3559e-12	2.32902e-10	AT2G05160.1		CCCH-type zinc fingerfamily protein with RNA-binding domain
Glyma.13G282200	342	563	557	315	195	236	5.21004	7.47538	9.33885	4.27071	3.3025	2.82811	-1.10124	0.000459585	0.00568336	AT4G10265.1		Wound-responsive family protein
Glyma.16G115800	219	208	174	549	314	523	1.72381	1.42755	1.51482	3.86762	2.76636	3.25781	1.0677	8.95159e-06	0.000186433	AT3G51520.1		diacylglycerol acyltransferase family
Glyma.07G045967	978	835	849	379	312	538	3.4811	2.59192	3.32441	1.1991	1.23848	1.50422	-1.26603	4.48664e-09	1.89598e-07	AT1G53840.1	ATPME1,PME1	pectin methylesterase 1
Glyma.02G028500	1227	2216	2745	448	252	465	24.3976	38.4611	60.0798	7.9313	5.59326	7.26904	-2.58762	1.65141e-14	1.59489e-12
Glyma.01G130200	2902	4452	6370	816	369	707	33.9465	45.4456	82.0139	8.49104	4.81413	6.4997	-3.05158	2.50833e-18	3.84197e-16	AT2G38530.1	cdf3,LP2,LTP2	lipid transfer protein 2
Glyma.06G149080	178	294	431	82	29	38	1.57911	2.28173	4.21321	0.642696	0.283049	0.259941	-2.77376	9.93493e-08	3.31314e-06
Glyma.12G104000	335	494	523	211	143	160	1.84366	2.36861	3.16641	1.02957	0.876964	0.689586	-1.52464	1.27133e-06	3.2684e-05	AT1G27410.1		DNA repair metallo-beta-lactamase family protein
Glyma.19G212733	111	180	152	22	32	7	0.626875	0.890082	0.947075	0.111181	0.197515	0.030561	-2.87851	5.2538e-06	0.000116774	AT4G02290.1	AtGH9B13,GH9B13	glycosyl hydrolase 9B13
Glyma.10G078500	788	1111	1181	382	212	421	5.85553	7.35811	9.78913	2.54129	1.8078	2.49277	-1.77002	1.43341e-10	7.81183e-09	AT5G06300.1		Putative lysine decarboxylase family protein
Glyma.03G021700	436	763	712	459	214	302	3.82202	5.86735	6.91111	3.61048	2.09991	2.09035	-1.10995	0.00095872	0.0105118	AT2G45490.1	AtAUR3,AUR3	ataurora3
Glyma.06G081800	1616	2182	1246	598	561	680	6.30145	7.44336	5.29593	2.05523	2.41743	2.17822	-1.54196	7.30934e-18	1.06005e-15	AT4G34440.1		Protein kinase superfamily protein
Glyma.17G195800	67	83	40	14	23	27	0.735854	0.795155	0.473037	0.132369	0.273804	0.22829	-1.64298	0.00306896	0.0269911
Glyma.19G133600	865	1645	1286	367	269	483	11.653	19.3457	19.0695	4.39595	4.03856	5.11739	-1.89975	2.56937e-13	2.06178e-11	AT1G74670.1		Gibberellin-regulated family protein
Glyma.17G126400	1771	2330	1862	4365	3646	5081	12.8457	14.7406	14.8606	28.176	29.5208	28.9802	1.01471	4.40593e-14	4.03212e-12	AT3G48360.1	ATBT2,BT2	BTB and TAZ domain protein 2
Glyma.17G090900	2349	2144	1716	4393	4070	5262	9.91793	7.89564	7.96912	16.5073	19.1833	17.4733	1.03106	1.02284e-11	6.57584e-10	AT1G60190.1		ARM repeat superfamily protein
Glyma.18G056500	346	609	485	143	66	160	7.09014	10.891	10.9471	2.59753	1.49386	2.57158	-2.12188	1.54145e-10	8.35742e-09	AT5G01740.1		Nuclear transport factor 2 (NTF2) family protein
Glyma.16G123600	481	749	827	425	222	461	3.99383	5.43889	7.59587	3.1368	2.06151	3.0173	-1.06816	0.000736381	0.00843707	AT4G19350.1	EMB3006	embryo defective 3006
Glyma.08G233000	0	0	0	70	29	28	0	0	0	0.86988	0.447227	0.302532	7.73066	3.24898e-07	9.50588e-06	AT5G28510.1	BGLU24	beta glucosidase 24
Glyma.12G235300	289	478	353	225	122	211	1.97724	2.8479	2.65507	1.36503	0.926224	1.13549	-1.1364	6.12706e-05	0.00100475	AT1G17020.1	ATSRG1,SRG1	senescence-related gene 1
Glyma.01G006800	269	509	482	136	59	149	1.92198	3.14091	3.73241	0.85062	0.463273	0.825446	-2.04729	8.31094e-08	2.80369e-06	AT5G19730.1		Pectin lyase-like superfamily protein
Glyma.11G177800	1256	2555	4448	1599	928	1304	17.8299	31.6656	69.5179	20.2057	14.7059	14.5687	-1.29866	0.00231128	0.0215127	AT3G45930.1		Histone superfamily protein
Glyma.05G211700	3614	3332	1343	7394	6445	8597	16.9947	13.671	6.94737	30.9482	33.8373	31.7957	1.35727	1.30819e-06	3.35524e-05	AT3G61510.1	ACS1,AT-ACS1	ACC synthase 1
Glyma.13G359200	210	276	275	105	57	112	1.98212	2.30605	2.19755	0.812562	0.509145	0.70142	-1.63298	5.12213e-07	1.41966e-05	AT1G52330.1		Late embryogenesis abundant (LEA) hydroxyproline-rich glycoprotein family
Glyma.11G072500	849	1300	959	295	309	436	4.22942	5.65112	5.25622	1.30842	1.71862	1.70654	-1.69246	6.23309e-15	6.35731e-13	AT1G75520.1	SRS5	SHI-related sequence 5
Glyma.13G189800	153	222	297	125	89	104	1.08654	1.37877	2.32603	0.789681	0.708512	0.581654	-1.2286	0.00201255	0.019334	AT5G16080.1	AtCXE17,CXE17	carboxyesterase 17
Glyma.03G005700	12	50	4	0	0	0	0.061665	0.232603	0.021398	0	0	0	-6.88049	0.00028287	0.00375437	AT1G18500.1	IPMS1,MAML-4	methylthioalkylmalate synthase-like 4
Glyma.08G245600	1323	1061	914	237	316	423	5.86367	4.10246	4.45482	0.933784	1.5617	1.47268	-1.87397	1.28055e-12	9.4266e-11	AT5G15870.1		glycosyl hydrolase family 81 protein
Glyma.15G062300	5008	7798	8342	3640	1873	3877	51.354	69.7593	94.1247	33.2156	21.4416	31.2615	-1.3458	8.22646e-07	2.21673e-05	AT2G19990.1	PR-1-LIKE	pathogenesis-related protein-1-like
Glyma.08G029400	2902	4340	2908	921	914	1312	24.0292	31.3529	26.4977	6.78503	8.45062	8.54353	-1.79736	1.87285e-24	5.04664e-22	AT5G56840.1		myb-like transcription factor family protein
Glyma.07G128700	10742	13120	6906	5188	4167	5371	65.7206	70.0353	46.495	28.2523	28.4621	25.8457	-1.15073	2.49744e-11	1.52263e-09	AT5G56780.1	ATET2,ET2	effector of transcription2
Glyma.02G228000	126	221	142	50	50	63	1.17588	1.80603	1.46201	0.415437	0.516673	0.46305	-1.68158	2.0964e-06	5.11537e-05	AT2G30010.1	TBL45	TRICHOME BIREFRINGENCE-LIKE 45
Glyma.20G110500	1586	1537	1439	557	524	621	11.4968	9.72047	11.4822	3.5905	4.24336	3.53786	-1.54016	1.00297e-18	1.56366e-16	AT1G55230.1		Family of unknown function (DUF716)
Glyma.13G240500	1342	1678	807	253	279	351	8.00128	8.73265	5.29667	1.34184	1.85593	1.64383	-2.19343	2.08566e-19	3.47745e-17	AT4G04955.1	ALN,ATALN	allantoinase
Glyma.20G169200	1861	2119	2397	1156	889	1503	13.9506	13.8541	19.7665	7.71099	7.43832	8.85858	-1.00611	2.99937e-06	7.04311e-05	AT1G71695.1		Peroxidase superfamily protein
Glyma.10G104767	42	25	103	0	8	10	0.28076	0.143055	0.758467	0	0.06012	0.050494	-3.44407	0.00154379	0.0155684	AT5G02010.1	ATROPGEF7,ROPGEF7	RHO guanyl-nucleotide exchange factor 7
Glyma.19G190000	582	723	606	318	270	395	2.21882	3.07164	2.41191	1.0234	1.17732	1.12542	-1.08535	3.71415e-09	1.59111e-07	AT3G10040.1		sequence-specific DNA binding transcription factors
Glyma.04G250100	456	727	756	281	184	244	3.62192	5.04357	6.61442	1.98821	1.62978	1.52586	-1.59087	8.17513e-08	2.76428e-06	AT1G44760.1		Adenine nucleotide alpha hydrolases-like superfamily protein
Glyma.11G176200	923	767	805	221	160	144	4.2778	3.10008	4.10472	0.91116	0.826154	0.524659	-2.36119	5.8583e-17	7.58849e-15	AT2G29630.2	PY,THIC	thiaminC
Glyma.02G132500	28	38	0	181	118	218	0.261389	0.310246	0	1.51111	1.22687	1.60439	2.92779	0.000869434	0.00972665	AT4G34410.1	RRTF1	redox responsive transcription factor 1
Glyma.11G055100	38	48	12	193	183	171	0.303517	0.336717	0.098068	1.38814	1.65029	1.08639	2.44375	4.705e-07	1.31912e-05	AT4G36950.1	MAPKKK21	mitogen-activated protein kinase kinase kinase 21
Glyma.14G150900	3732	3942	3230	1820	1548	2013	10.3296	9.53164	9.48116	4.42461	4.71899	4.28132	-1.13549	6.41176e-21	1.2276e-18	AT1G77580.2		Plant protein of unknown function (DUF869)
Glyma.11G130501	276	229	150	85	83	94	0.597988	0.43237	0.357025	0.162295	0.20088	0.158841	-1.41603	1.4866e-05	0.000292714	AT1G20480.1		AMP-dependent synthetase and ligase family protein
Glyma.13G046300	1731	2483	2953	1074	764	1007	12.3977	15.5106	23.2657	6.84178	6.10548	5.67253	-1.48151	2.56227e-08	9.4389e-07	AT3G02550.1	LBD41	LOB domain-containing protein 41
Glyma.20G162200	745	1048	989	432	367	562	10.0491	12.3386	14.6746	5.18387	5.52638	5.9629	-1.17028	1.19997e-07	3.91498e-06
Glyma.15G139300	52	48	81	4	5	20	0.523041	0.401983	0.95948	0.025853	0.060519	0.149606	-2.88219	0.000189387	0.00267898	AT3G06600.2
Glyma.19G251600	364	482	371	138	59	186	1.7432	2.01431	1.95411	0.587111	0.314513	0.699769	-1.83954	5.98413e-08	2.07817e-06	AT2G46225.1	ABIL1	ABI-1-like 1
Glyma.06G029600	1129	1956	1027	809	540	710	9.53067	14.404	9.53648	6.07907	5.0847	4.71059	-1.08636	1.77431e-06	4.41376e-05	AT1G75390.1	AtbZIP44,bZIP44	basic leucine-zipper 44
Glyma.09G033700	627	574	412	130	134	209	5.90914	4.71855	4.26658	1.08407	1.40624	1.54263	-1.89015	5.80953e-14	5.19679e-12	AT3G17130.1		Plant invertase/pectin methylesterase inhibitor superfamily protein
Glyma.08G131925	47599	84601	39663	18416	14048	17037	453.309	702.914	415.628	156.094	149.363	127.604	-1.86845	2.6872e-18	4.08726e-16
Glyma.08G168300	433	706	1177	329	209	410	4.79807	6.82979	14.3579	3.24562	2.5856	3.57467	-1.49492	0.000258684	0.00348637	AT3G12830.1		SAUR-like auxin-responsive protein family
Glyma.13G024900	377	423	473	188	104	179	7.96729	7.79485	10.994	3.53536	2.43439	2.96765	-1.59436	3.07042e-08	1.11416e-06	AT1G74040.1	IMS1,IPMS2,MAML-3	2-isopropylmalate synthase 1
Glyma.16G117900	0	0	0	423	215	251	0	0	0	7.85353	5.00671	4.11658	10.5327	4.49668e-17	5.91245e-15
Glyma.08G140200	1609	2071	1556	1039	604	1125	8.57215	9.74725	9.27283	4.83454	3.58611	4.69861	-1.05824	7.01006e-09	2.88417e-07	AT4G39660.1	AGT2	alanine:glyoxylate aminotransferase 2
Glyma.18G207900	1208	1733	1648	472	343	621	6.37725	7.98686	9.57696	2.21538	2.02273	2.57635	-1.82904	9.17212e-16	1.0346e-13	AT3G51670.1		SEC14 cytosolic factor family protein / phosphoglyceride transfer family protein
Glyma.17G262300	3826	5872	3727	2436	1855	2705	33.3471	44.6473	35.7389	18.8966	18.0452	18.5432	-1.04799	1.60669e-11	1.00771e-09	AT1G20930.1	CDKB2;2	cyclin-dependent kinase B2;2
Glyma.11G101900	9927	6905	4668	2360	2400	3521	31.4088	19.0352	16.5394	6.62817	8.4723	8.77122	-1.48982	4.69147e-09	1.9768e-07	AT3G63380.1		ATPase E1-E2 type family protein / haloacid dehalogenase-like hydrolase family protein
Glyma.01G164500	1899	2289	2001	558	500	694	7.6983	8.0992	8.92914	2.01119	2.26031	2.21283	-1.9461	4.60214e-35	2.82954e-32	AT3G51290.2		Protein of unknown function (DUF630) ;Protein of unknown function (DUF632)
Glyma.07G058800	483	385	464	1009	786	1221	3.92352	2.72655	4.14989	7.30281	7.13992	7.80955	1.02489	6.57954e-06	0.000141976	AT5G56760.1	ATSERAT1;1,SAT-52,SAT5,SERAT1;1	serine acetyltransferase 1;1
Glyma.01G110100	399	597	379	191	90	159	1.7563	2.29487	1.83557	0.748968	0.437957	0.54978	-1.76632	6.2657e-10	3.09775e-08	AT5G01150.1		Protein of unknown function (DUF674)
Glyma.20G133200	5344	6032	3573	11313	9795	14493	35.14	34.6067	25.8508	66.2117	71.918	74.9576	1.14674	5.34555e-14	4.82126e-12	AT1G27730.1	STZ,ZAT10	salt tolerance zinc finger
Glyma.15G083600	705	1089	489	281	208	260	4.12512	5.55451	3.31846	1.49923	1.35625	1.19585	-1.68378	6.63794e-11	3.8077e-09	AT2G38300.1		myb-like HTH transcriptional regulator family protein
Glyma.19G151400	4290	7171	8423	3683	2349	3738	41.1575	60.0234	88.916	31.4456	25.1607	28.2066	-1.18836	2.75254e-05	0.000502538	AT1G54690.1	G-H2AX,GAMMA-H2AX,H2AXB,HTA3	gamma histone variant H2AX
Glyma.18G030700	3526	3298	1126	649	615	1057	18.2417	14.886	6.40812	2.98473	3.55251	4.30054	-1.8676	4.13684e-08	1.47057e-06	AT1G02800.1	ATCEL2,CEL2	cellulase 2
Glyma.12G086100	500	1100	646	335	301	285	5.66224	10.8702	8.04111	3.37671	3.79464	2.53561	-1.35414	6.96243e-06	0.000149646	AT5G22580.1		Stress responsive A/B Barrel Domain
Glyma.18G133300	35	47	20	100	92	168	0.285572	0.329783	0.172675	0.721037	0.834232	1.07768	1.71258	0.000102694	0.00157406	AT1G60010.1
Glyma.04G182600	158	153	192	411	280	465	1.3107	1.13324	1.84581	3.1588	2.628	2.99065	1.03792	0.00024935	0.00337307	AT1G10586.2		basic helix-loop-helix (bHLH) DNA-binding superfamily protein
Glyma.19G110700	123	100	51	15	36	37	0.830908	0.588403	0.379099	0.08821	0.267823	0.198013	-1.70218	0.00346669	0.0297545	AT1G64770.1	NDF2,NDH45	NDH-dependent cyclic electron flow 1
Glyma.18G184300	0	0	0	9	8	13	0	0	0	0.034907	0.04014	0.048737	5.62779	0.00656104	0.0494918	AT1G57590.1		Pectinacetylesterase family protein
Glyma.03G026300	0	0	0	26	13	12	0	0	0	0.213737	0.130112	0.084382	6.42072	0.000370251	0.00472385	AT1G71820.1	SEC6	SEC6
Glyma.04G036600	65	86	160	42	32	32	0.6177	0.717306	1.68659	0.354979	0.337166	0.235794	-1.71677	0.00233308	0.0216789	AT2G15770.1		Cupredoxin superfamily protein
Glyma.02G244000	913	649	426	220	204	232	6.11333	3.7884	3.1406	1.31153	1.52226	1.2208	-1.69384	9.38776e-09	3.74935e-07	AT5G37600.1	ATGLN1;1,ATGSR1,GLN1;1,GSR 1	glutamine synthase clone R1
Glyma.01G202200	379	517	466	982	908	1113	3.85892	4.598	5.23078	8.91677	10.337	8.92428	1.02342	4.65124e-07	1.30753e-05	AT2G45760.1	BAL,BAP2	BON association protein 2
Glyma.09G182250	225	182	119	265	477	550	0.637132	0.447798	0.368881	0.666153	1.50942	1.22508	1.21165	0.00112006	0.0119633	AT1G18390.2		Protein kinase superfamily protein
Glyma.06G235900	1597	2032	1465	584	503	759	9.93345	11.0275	10.0265	3.23113	3.48949	3.71108	-1.58278	1.58383e-27	5.62106e-25	AT5G53970.1		Tyrosine transaminase family protein
Glyma.02G195300	1443	1224	1137	3267	2487	3495	9.02494	6.67556	7.82343	18.1859	17.3681	17.1953	1.15078	2.24947e-12	1.60713e-10	AT3G11820.1	AT-SYR1,ATSYP121,ATSYR1,PEN1,SYP121,SYR1	syntaxin of plants 121
Glyma.09G184450	0	3	0	19	15	62	0	0.014272	0	0.132638	0.137218	0.402039	4.88803	0.000581164	0.00692779
Glyma.19G212667	16	44	35	4	3	4	0.195841	0.472356	0.47843	0.034388	0.035177	0.037561	-3.22836	0.000269836	0.00360991	AT4G02290.1	AtGH9B13,GH9B13	glycosyl hydrolase 9B13
Glyma.07G025800	3971	6283	5020	1600	1110	1583	34.932	48.2269	48.5966	12.5242	10.8961	10.9531	-1.95456	5.04787e-25	1.40353e-22	AT5G25190.1		Integrase-type DNA-binding superfamily protein
Glyma.02G285600	883	990	652	279	224	320	4.41318	4.4665	3.49476	1.24967	1.29169	1.30351	-1.72731	2.08244e-23	5.16504e-21	AT2G42950.1		Magnesium transporter CorA-like family protein
Glyma.14G199600	1038	963	390	1487	1425	2357	3.05304	2.47182	1.2627	3.89337	4.68138	5.45485	1.04376	0.000676483	0.0078476	AT5G58430.1	ATEXO70B1,EXO70B1	exocyst subunit exo70 family protein B1
Glyma.19G246500	233	298	137	502	390	627	3.30117	3.69278	2.13241	6.34272	6.17046	7.00168	1.08645	2.75057e-05	0.000502388
Glyma.03G187900	24	30	98	12	5	8	0.186079	0.153868	0.649421	0.059097	0.026925	0.036163	-2.84061	0.00113241	0.0120715	AT2G36690.1		2-oxoglutarate (2OG) and Fe(II)-dependent oxygenase superfamily protein
Glyma.13G151500	144	240	383	79	84	105	1.51201	2.20372	4.24849	0.707879	0.937637	0.832879	-1.68155	0.000273899	0.00365531	AT3G44735.1	ATPSK3,PSK1,PSK3	PHYTOSULFOKINE 3 PRECURSOR
Glyma.18G113400	8	5	16	0	0	0	0.081227	0.043818	0.173543	0	0	0	-5.91151	0.00479278	0.0386156	AT2G40260.1		Homeodomain-like superfamily protein
Glyma.09G260500	1085	1839	1300	649	394	722	19.0006	28.1074	25.0493	10.1086	7.69379	9.94259	-1.39128	5.50841e-10	2.77026e-08
Glyma.08G355900	403	430	298	1174	895	1236	2.86041	2.66198	2.32339	7.41419	7.08542	6.90001	1.43512	3.43422e-19	5.59381e-17	AT5G48850.1	ATSDI1	Tetratricopeptide repeat (TPR)-like superfamily protein
Glyma.10G140200	308	243	181	59	31	62	2.62927	1.8111	1.70527	0.446456	0.295392	0.417601	-2.407	8.25054e-12	5.36752e-10	AT4G01630.1	ATEXP17,ATEXPA17,ATHEXP ALPHA 1.13,EXPA17	expansin A17
Glyma.18G231600	18	49	22	0	0	0	0.221121	0.524952	0.302168	0	0	0	-7.39648	2.64734e-06	6.31154e-05
Glyma.11G036700	133	130	169	39	32	14	0.563696	0.484189	0.791587	0.145059	0.151843	0.046609	-2.44004	7.33724e-06	0.00015624	AT5G60900.1	RLK1	receptor-like protein kinase 1
Glyma.07G140300	6	24	11	126	76	87	0.047992	0.191561	0.110816	1.04096	0.788059	0.633066	2.7432	5.99036e-06	0.000131142	AT2G29420.1	ATGSTU7,GST25,GSTU7	glutathione S-transferase tau 7
Glyma.06G284700	301	369	334	163	105	174	3.10045	3.30892	3.77645	1.48999	1.19868	1.4028	-1.32465	1.15897e-07	3.78971e-06	AT3G58100.1	PDCB5	plasmodesmata callose-binding protein 5
Glyma.08G196900	10017	8809	6173	2430	2136	3341	66.3372	50.8969	44.983	14.3215	15.7886	17.4013	-1.78135	3.31044e-23	8.02836e-21	AT1G51760.1	IAR3,JR3	peptidase M20/M25/M40 family protein
Glyma.15G162733	470	432	280	121	57	171	6.14226	4.92414	4.02325	1.4052	0.82031	1.75454	-1.91946	3.26491e-08	1.17885e-06	AT1G31540.2		Disease resistance protein (TIR-NBS-LRR class) family
Glyma.11G161900	114	163	81	58	62	48	3.27674	4.3911	2.5522	1.44765	2.2256	1.15102	-1.14054	0.00632404	0.0480863
Glyma.03G191900	107	86	104	225	192	263	0.602548	0.424751	0.647892	1.13151	1.21286	1.16999	1.05331	0.000593664	0.0070441	AT2G36430.1		Plant protein of unknown function (DUF247)
Glyma.04G174600	65	59	55	139	121	179	0.540143	0.426924	0.508102	1.03633	1.12714	1.18106	1.16271	0.000422843	0.00529652	AT2G47140.1		NAD(P)-binding Rossmann-fold superfamily protein
Glyma.05G019800	1087	1287	852	416	542	607	2.5978	2.63628	2.18534	0.856196	1.40557	1.10716	-1.12924	4.99856e-07	1.39071e-05	AT1G74160.1
Glyma.04G040600	343	591	479	214	93	194	1.73934	2.61706	2.67569	0.963739	0.526377	0.773585	-1.64633	4.82624e-07	1.34878e-05	AT2G25737.1		Sulfite exporter TauE/SafE family protein
Glyma.18G121600	1744	2531	2870	1416	948	1465	24.0708	30.4814	43.5981	17.3872	14.6038	15.8965	-1.05657	3.16261e-05	0.000565809	AT1G69700.1	ATHVA22C,HVA22C	HVA22 homologue C
Glyma.06G176900	345	380	355	134	157	180	1.85097	1.77915	2.09754	0.638993	0.937334	0.757092	-1.31049	5.43044e-07	1.49845e-05	AT4G20360.1	ATRAB8D,ATRABE1B,RABE1b	RAB GTPase homolog E1B
Glyma.01G197400	169	225	218	80	50	127	0.669965	0.759344	0.928541	0.278508	0.214059	0.393978	-1.42662	9.21866e-05	0.00142906
Glyma.14G046000	137	234	147	78	49	31	0.500423	0.748996	0.590875	0.252837	0.199191	0.089201	-1.778	0.000151761	0.00220387	AT3G05660.1	AtRLP33,RLP33	receptor like protein 33
Glyma.05G188700	4194	6551	5904	3138	2167	3765	58.3695	79.5424	90.4081	38.8646	33.6617	41.2045	-1.02351	1.12288e-06	2.91249e-05	AT5G10390.1		Histone superfamily protein
Glyma.14G049000	137	158	80	475	353	908	1.09264	1.09454	0.696275	3.37531	3.14312	5.70215	2.06908	5.7789e-10	2.88965e-08	AT1G05010.1	ACO4,EAT1,EFE	ethylene-forming enzyme
Glyma.18G081800	1018	1080	533	375	302	496	2.04385	1.89221	1.17615	0.67013	0.675963	0.782218	-1.26932	2.80052e-07	8.3619e-06	AT5G55540.1	LOP1,TRN1	tornado 1
Glyma.13G244000	375	622	582	290	197	259	4.28222	6.19492	7.316	2.94169	2.51141	2.32086	-1.21186	2.03853e-05	0.000386064	AT1G11120.2
Glyma.19G227800	3810	3083	1409	5112	5390	7412	27.8107	19.6285	11.3127	33.2102	43.9259	42.5482	1.02235	0.000442563	0.00550247	AT1G56600.1	AtGolS2,GolS2	galactinol synthase 2
Glyma.10G142300	118	220	167	90	60	89	1.62459	2.65713	2.53523	1.10582	0.924611	0.968878	-1.20093	0.000721681	0.00830352
Glyma.07G142800	261	362	443	189	93	154	1.19783	1.44849	2.23671	0.770355	0.474101	0.553921	-1.4572	5.38962e-05	0.000896962	AT2G37960.2
Glyma.02G077000	356	325	306	68	63	68	1.83552	1.46213	1.73468	0.312378	0.36155	0.276095	-2.42525	3.01408e-18	4.55273e-16	AT5G36930.2		Disease resistance protein (TIR-NBS-LRR class) family
Glyma.11G073700	108	112	168	57	65	34	0.966776	0.828717	1.56471	0.495812	0.60917	0.231306	-1.41176	0.00660224	0.0497424	AT3G54340.1	AP3,ATAP3	K-box region and MADS-box transcription factor family protein
Glyma.20G232500	122	183	195	32	18	40	0.677096	0.844569	1.13402	0.148719	0.105153	0.163371	-2.64309	8.46236e-10	4.09543e-08	AT1G20870.1		HSP20-like chaperones superfamily protein
Glyma.11G128400	412	481	812	240	237	448	2.74143	2.79485	5.94948	1.41927	1.7567	2.3468	-1.08136	0.00496521	0.0397773	AT1G05950.1
Glyma.03G050200	37	118	101	22	8	24	0.637209	1.77331	1.92182	0.33473	0.138679	0.322121	-2.41537	0.000213923	0.002974
Glyma.02G061100	24	30	8	46	73	95	0.157327	0.171216	0.055437	0.278026	0.547869	0.506574	1.72964	0.00566597	0.044183	AT3G50820.1	OEC33,PSBO-2,PSBO2	photosystem II subunit O-2
Glyma.11G123400	211	416	539	121	63	90	2.48404	4.2743	6.9805	1.25929	0.822748	0.829629	-2.25511	2.6655e-07	8.01358e-06
Glyma.08G358400	379	650	441	294	153	218	3.28646	4.91824	4.20816	2.26561	1.4823	1.48261	-1.25834	1.5178e-05	0.000297515	AT5G02440.1
Glyma.U032205	0	0	0	1821	1126	1850	0	0	0	11.3815	8.82499	10.2211	12.9454	3.01353e-27	1.02773e-24	AT5G01700.2		Protein phosphatase 2C family protein
Glyma.19G012100	106	123	101	51	46	78	0.567561	0.575854	0.594211	0.242581	0.271153	0.328369	-1.04907	0.0032281	0.0281102	AT3G28150.1	TBL22	TRICHOME BIREFRINGENCE-LIKE 22
Glyma.02G144400	562	653	651	211	127	309	2.19917	2.23028	2.80149	0.734104	0.554383	0.949404	-1.7037	1.04168e-09	4.93193e-08	AT4G02670.1	AtIDD12,IDD12	indeterminate(ID)-domain 12
Glyma.13G240300	38	48	38	13	14	18	1.00005	1.0857	1.08068	0.296691	0.392993	0.368376	-1.57511	0.00654931	0.0494292	AT5G19140.1	AILP1,ATAILP1	Aluminium induced protein with YGL and LRDR motifs
Glyma.15G268300	134	53	76	299	162	232	0.956593	0.341348	0.59523	1.83689	1.28273	1.24835	1.2436	0.0057534	0.0447114	AT2G42140.1		VQ motif-containing protein
Glyma.10G047800	5889	6584	7037	3350	2513	3481	20.2191	19.7348	26.5564	10.262	9.59824	9.36203	-1.20372	2.41315e-11	1.4733e-09	AT2G37290.1		Ypt/Rab-GAP domain of gyp1p superfamily protein
Glyma.03G111400	36	25	0	2162	1918	2591	0.156757	0.090442	0	9.35285	11.0011	10.3303	6.73	2.34857e-07	7.17894e-06	AT5G19820.1	emb2734	ARM repeat superfamily protein
Glyma.11G044200	1557	1971	2520	912	631	1086	9.33531	10.3017	16.4221	4.89596	4.06176	5.05468	-1.37452	2.54502e-07	7.69376e-06	AT1G50010.1	TUA2	tubulin alpha-2 chain
Glyma.02G098200	350	402	440	242	111	141	2.00467	2.00689	2.77388	1.23083	0.704155	0.631585	-1.41438	4.90769e-05	0.000829084	AT1G25530.1		Transmembrane amino acid transporter family protein
Glyma.04G207600	4796	4790	3998	1710	1210	1796	25.0586	21.8134	22.918	7.94106	7.0578	7.38264	-1.65534	1.21408e-35	7.91019e-33	AT3G52950.2		CBS / octicosapeptide/Phox/Bemp1 (PB1) domains-containing protein
Glyma.20G116700	110	136	114	275	241	359	1.42485	1.54008	1.6324	3.17532	3.49856	3.6684	1.15482	2.99119e-06	7.03526e-05	AT1G25400.1
Glyma.03G102800	1340	1079	564	2095	2122	3016	5.90989	4.15056	2.73362	8.22163	10.449	10.4599	1.18085	1.4121e-05	0.000279828	AT3G60190.1	ADL1E,ADL4,ADLP2,DL1E,DRP1E,EDR3	DYNAMIN-like 1E
Glyma.10G207100	925	1524	894	607	352	536	5.93057	8.52841	6.311	3.46562	2.51764	2.70311	-1.26823	2.71734e-08	9.95971e-07	AT3G54940.2		Papain family cysteine protease
Glyma.10G198200	130	286	174	1158	671	728	1.14828	2.20113	1.68404	9.1135	6.61972	5.06116	2.02769	6.63016e-10	3.26298e-08
Glyma.15G102000	2017	2189	1930	999	586	909	11.5026	11.4638	11.3304	5.42628	3.48448	4.41248	-1.43615	1.93999e-15	2.12247e-13	AT5G35630.1	ATGSL1,GLN2,GS2	glutamine synthetase 2
Glyma.12G027651	289	264	195	73	83	201	0.900803	0.71783	0.66921	0.201637	0.288251	0.493149	-1.22467	0.00194515	0.018819	AT3G63380.1		ATPase E1-E2 type family protein / haloacid dehalogenase-like hydrolase family protein
Glyma.18G271300	594	476	280	1029	859	1134	5.57183	3.89461	2.88696	8.60124	9.00577	8.37618	1.06279	2.9314e-05	0.000531192	AT5G28680.1	ANX2	Malectin/receptor-like protein kinase family protein
Glyma.06G047300	163	241	234	69	47	76	1.26059	1.63502	1.99538	0.474469	0.404096	0.46045	-1.87686	3.59992e-08	1.28915e-06	AT1G58460.1
Glyma.02G222600	701	981	854	435	316	476	4.82095	5.88996	6.46318	2.65999	2.42728	2.5743	-1.18003	6.08511e-09	2.52503e-07	AT5G24580.1		Heavy metal transport/detoxification superfamily protein
Glyma.03G039200	368	286	125	660	476	725	0.705038	0.477128	0.261644	1.1243	1.01758	1.09195	1.15774	0.00069881	0.00807015	AT3G14460.1		LRR and NB-ARC domains-containing disease resistance protein
Glyma.07G113200	657	751	542	272	160	293	3.18496	3.12309	3.0007	1.12943	0.922988	1.21716	-1.56051	5.39897e-14	4.84941e-12	AT1G20925.1		Auxin efflux carrier family protein
Glyma.03G135800	1536	1759	1096	3334	2736	4032	12.2073	12.1972	9.58476	23.5823	24.2724	25.2	1.09333	1.27053e-14	1.238e-12	AT2G41690.1	AT-HSFB3,HSFB3	heat shock transcription factor B3
Glyma.07G193500	700	1038	880	242	133	254	3.50337	4.53384	4.84513	1.07622	0.740972	0.99787	-2.2047	1.05876e-18	1.63894e-16
Glyma.09G253900	681	664	338	1394	1249	1848	4.71541	4.05089	2.78159	8.96619	10.0744	10.1716	1.31752	2.81708e-08	1.02993e-06	AT4G36470.1		S-adenosyl-L-methionine-dependent methyltransferases superfamily protein
Glyma.05G032900	27	13	64	3	0	7	0.969208	0.387359	2.53642	0.083102	0	0.180911	-3.71941	0.00169242	0.0168329
Glyma.07G078200	730	929	693	333	289	369	3.27881	3.70054	3.39063	1.31668	1.46061	1.29717	-1.35626	8.9944e-16	1.01718e-13	AT2G45720.2		ARM repeat superfamily protein
Glyma.09G270000	1800	2341	1363	761	791	1399	5.57792	6.32648	4.6451	2.09706	2.73599	3.40732	-1.0155	6.23197e-06	0.000135886	AT3G54220.1	SCR,SGR1	GRAS family transcription factor
Glyma.13G347800	15163	15727	13140	2098	1777	2616	30.2696	27.3906	28.8642	3.72724	3.96014	4.10729	-2.88907	7.44753e-132	3.25107e-127	AT1G55020.1	ATLOX1,LOX1	lipoxygenase 1
Glyma.01G168400	755	1243	1062	374	231	336	8.30002	11.9244	12.8445	3.65555	2.83532	2.90559	-1.832	2.82405e-13	2.2496e-11	AT1G80160.1		Lactoylglutathione lyase / glyoxalase I family protein
Glyma.11G097100	741	1089	664	319	235	425	6.47993	8.31645	6.39331	2.47748	2.29319	2.92052	-1.46945	1.68865e-12	1.22247e-10	AT2G41990.1
Glyma.02G172400	38	130	101	24	28	33	0.366184	1.11401	1.09031	0.203154	0.301971	0.252427	-1.76432	0.00269351	0.0243185
Glyma.17G244366	111	144	251	58	63	106	0.982904	1.11011	2.44563	0.45687	0.619981	0.738548	-1.34769	0.00557483	0.043606
Glyma.17G187300	1008	1247	645	330	336	502	6.31837	6.69141	4.38557	1.76636	2.30198	2.41489	-1.40807	1.11071e-09	5.23042e-08	AT5G39890.1		Protein of unknown function (DUF1637)
Glyma.05G163300	896	1558	1493	310	159	270	6.7292	10.2164	12.3495	2.06996	1.32889	1.59114	-2.5683	5.32699e-18	7.8296e-16	AT1G29670.1		GDSL-like Lipase/Acylhydrolase superfamily protein
Glyma.07G038600	428	277	210	408	665	942	5.014	2.82803	2.70846	4.25358	8.71702	8.69044	1.02602	0.00513411	0.0408753	AT5G20630.1	ATGER3,GER3,GLP3,GLP3A,GLP3B	germin 3
Glyma.07G228300	92	155	118	40	66	61	0.51097	0.751754	0.719266	0.193443	0.404884	0.26568	-1.2066	0.00596392	0.0459402	AT1G14030.1		Rubisco methyltransferase family protein
Glyma.17G007200	284	246	280	49	48	59	1.55426	1.17697	1.68592	0.237925	0.291685	0.250422	-2.51039	3.50368e-15	3.7033e-13	AT3G26300.1	CYP71B34	cytochrome P450, family 71, subfamily B, polypeptide 34
Glyma.08G030500	1407	1962	2048	462	295	494	13.3653	16.2651	21.4169	3.90693	3.12243	3.6903	-2.26952	3.39195e-21	6.63985e-19	AT4G26220.1		S-adenosyl-L-methionine-dependent methyltransferases superfamily protein
[truncated: 1,966 more rows]

## Sheet: Wm82 7 vs bzip4ab 7
Gene_ID	Raw reads						FPKM						Log2 FC	P-value	FDR	Best-hit-arabi-name	Arabi-symbol	Arabi-defline
[truncated: 396 more rows]

## Sheet: bzip4ab 7 vs bzip4ab R7
gene_ID	Raw reads						FPKM						Log2 FC	P-value	FDR	Best-hit-arabi-name	Arabi-symbol	Arabi-defline
[truncated: 1,319 more rows]
