# Supplementary material for: GmbZIP4a/b Positively Regulate Nodule Number by Affecting Cytokinin Biosynthesis in Glycine max
Source: Int J Mol Sci. 2024 Dec 11;25(24):13311. doi: 10.3390/ijms252413311 (PMC11678618; doi:10.3390/ijms252413311)
Supplement: Supplementary file 1 [file ijms-25-13311-s001.zip › Supplementary Table S3. KEGG Category of DEGs.xlsx]

## Sheet: Wm82 7 vs Wm82 R7 Up
KEGG Category of DEGs of Up-regulated Genes in Wm82 7 vs Wm82 R7
KEGG_acc	Aspect	Description	Count	querytotal	bgitem	bgtotal	pvalue	FDR	entries
gmx03030	KEGG	DNA replication	20	20	99	99	1.94258e-11	1.86488e-09	//Glyma.19G216100|Glyma.17G078700|Glyma.01G187400|Glyma.07G238400|Glyma.11G113300|Glyma.06G310500|Glyma.18G009300|Glyma.05G020600|Glyma.17G130800|Glyma.14G133400|Glyma.17G202200|Glyma.08G084400|Glyma.09G047300|Glyma.18G067800|Glyma.08G334900|Glyma.02G286600|Glyma.08G105600|Glyma.12G087000|Glyma.13G156400|Glyma.03G219200
gmx00940	KEGG	Phenylpropanoid biosynthesis	34	34	349	349	2.83763e-10	1.36206e-08	//Glyma.02G135200|Glyma.08G311900|Glyma.06G275900|Glyma.08G030500|Glyma.02G135100|Glyma.09G277900|Glyma.02G171600|Glyma.15G052700|Glyma.11G058100|Glyma.08G030400|Glyma.18G055500|Glyma.18G055400|Glyma.12G240000|Glyma.18G104100|Glyma.20G241800|Glyma.16G148300|Glyma.13G106400|Glyma.04G220600|Glyma.12G101200|Glyma.14G221400|Glyma.08G179700|Glyma.09G022800|Glyma.03G208200|Glyma.09G022300|Glyma.02G2593…
gmx03430	KEGG	Mismatch repair	12	12	75	75	1.83445e-06	3.52215e-05	//Glyma.17G078700|Glyma.17G121400|Glyma.07G087700|Glyma.09G189100|Glyma.05G020600|Glyma.17G130800|Glyma.14G133400|Glyma.17G202200|Glyma.18G067800|Glyma.08G334900|Glyma.07G100600|Glyma.19G216000
gmx00910	KEGG	Nitrogen metabolism	10	10	65	65	1.78585e-05	0.000285735	//Glyma.13G323800|Glyma.06G182700|Glyma.13G084000|Glyma.18G138400|Glyma.01G204600|Glyma.11G195200|Glyma.18G141900|Glyma.02G132100|Glyma.07G212800|Glyma.19G111000
gmx00950	KEGG	Isoquinoline alkaloid biosynthesis	8	8	46	46	5.69192e-05	0.000780606	//Glyma.20G145100|Glyma.18G225100|Glyma.20G145200|Glyma.17G019300|Glyma.13G183000|Glyma.13G183500|Glyma.01G062400|Glyma.06G235900
gmx00350	KEGG	Tyrosine metabolism	10	10	86	86	0.000151422	0.00181706	//Glyma.20G145100|Glyma.10G041000|Glyma.18G225100|Glyma.20G145200|Glyma.17G019300|Glyma.13G183000|Glyma.13G183500|Glyma.01G062400|Glyma.06G235900|Glyma.02G284600
gmx00904	KEGG	Diterpenoid biosynthesis	8	8	55	55	0.000173714	0.00185295	//Glyma.03G154700|Glyma.19G157000|Glyma.15G012100|Glyma.17G037300|Glyma.09G149200|Glyma.09G029400|Glyma.14G128400|Glyma.20G153400
gmx00905	KEGG	Brassinosteroid biosynthesis	5	5	23	23	0.000595992	0.00525647	//Glyma.19G033900|Glyma.05G010200|Glyma.18G272300|Glyma.13G052900|Glyma.01G170000
gmx00908	KEGG	Zeatin biosynthesis	7	7	51	51	0.000602304	0.00525647	//Glyma.15G170300|Glyma.10G025300|Glyma.09G063900|Glyma.08G365000|Glyma.20G116500|Glyma.17G017400|Glyma.19G187000
gmx03440	KEGG	Homologous recombination	9	9	98	98	0.00151547	0.0121238	//Glyma.17G078700|Glyma.15G092000|Glyma.05G020600|Glyma.14G133400|Glyma.17G202200|Glyma.13G010700|Glyma.09G064300|Glyma.14G223700|Glyma.10G014100
gmx00270	KEGG	Cysteine and methionine metabolism	14	14	211	211	0.00176382	0.0130252	//Glyma.01G007800|Glyma.07G186100|Glyma.03G184000|Glyma.17G070500|Glyma.11G083600|Glyma.05G108900|Glyma.17G158100|Glyma.08G063300|Glyma.19G119200|Glyma.16G147300|Glyma.06G235900|Glyma.13G211700|Glyma.04G187600|Glyma.01G160300
gmx00360	KEGG	Phenylalanine metabolism	6	6	51	51	0.00298816	0.0204902	//Glyma.20G145100|Glyma.20G145200|Glyma.17G019300|Glyma.01G062400|Glyma.06G235900|Glyma.02G284600
gmx00941	KEGG	Flavonoid biosynthesis	8	8	94	94	0.00419092	0.0268219	//Glyma.17G077700|Glyma.08G311900|Glyma.18G104100|Glyma.08G030500|Glyma.16G148300|Glyma.08G062000|Glyma.02G048600|Glyma.08G030400
gmx03420	KEGG	Nucleotide excision repair	9	9	123	123	0.00618829	0.0363329	//Glyma.17G078700|Glyma.12G078302|Glyma.05G020600|Glyma.17G130800|Glyma.14G133400|Glyma.17G202200|Glyma.18G067800|Glyma.08G334900|Glyma.12G087000
gmx00500	KEGG	Starch and sucrose metabolism	16	16	299	299	0.00643395	0.0363329	//Glyma.20G061100|Glyma.12G240000|Glyma.14G214300|Glyma.06G318400|Glyma.10G017000|Glyma.17G202900|Glyma.12G004800|Glyma.12G053800|Glyma.09G231800|Glyma.11G039400|Glyma.02G186800|Glyma.03G216100|Glyma.19G212733|Glyma.15G029800|Glyma.14G130300|Glyma.11G216000
gmx00960	KEGG	Tropane, piperidine and pyridine alkaloid biosynthesis	5	5	44	44	0.00750614	0.0379257	//Glyma.20G145100|Glyma.20G145200|Glyma.06G235900|Glyma.17G019300|Glyma.01G062400
gmx00945	KEGG	Stilbenoid, diarylheptanoid and gingerol biosynthesis	5	5	44	44	0.00750614	0.0379257	//Glyma.16G148300|Glyma.08G030500|Glyma.08G311900|Glyma.18G104100|Glyma.08G030400
gmx00040	KEGG	Pentose and glucuronate interconversions	12	12	207	207	0.00970029	0.0465614	//Glyma.07G125100|Glyma.06G319000|Glyma.01G102900|Glyma.18G012267|Glyma.10G277200|Glyma.02G037300|Glyma.15G009800|Glyma.18G012333|Glyma.11G244800|Glyma.13G145900|Glyma.19G006200|Glyma.02G299300
gmx00260	KEGG	Glycine, serine and threonine metabolism	8	8	112	112	0.0108786	0.0497306	//Glyma.20G145100|Glyma.20G145200|Glyma.17G019300|Glyma.13G049500|Glyma.20G223200|Glyma.16G147300|Glyma.01G062400|Glyma.06G105600

## Sheet: Wm82 R7 vs bzip4ab R7 Down
KEGG Category of DEGs of Down-regulated Genes in Wm82 R7 vs bzip4a/b R7
KEGG_acc	Aspect	Description	Count	Query total	bgitem	bgtotal	P-value	FDR	Entries
gmx00430	KEGG	Taurine and hypotaurine metabolism	12	12	33	33	4.95958e-09	1.75239e-07	//Glyma.16G037600|Glyma.13G064300|Glyma.19G115300|Glyma.19G020500|Glyma.09G240100|Glyma.17G187300|Glyma.02G208600|Glyma.06G276400|Glyma.19G115600|Glyma.18G256400|Glyma.18G021100|Glyma.12G128900
gmx00950	KEGG	Isoquinoline alkaloid biosynthesis	12	12	46	46	1.0787e-07	2.85855e-06	//Glyma.18G225100|Glyma.13G295000|Glyma.13G183500|Glyma.20G145200|Glyma.17G019300|Glyma.13G183000|Glyma.06G270400|Glyma.01G062400|Glyma.07G193500|Glyma.06G235900|Glyma.12G161500|Glyma.15G276400
gmx00908	KEGG	Zeatin biosynthesis	12	12	51	51	2.81674e-07	5.20261e-06	//Glyma.07G256700|Glyma.15G170300|Glyma.18G274400|Glyma.08G365000|Glyma.18G297200|Glyma.20G116500|Glyma.13G104700|Glyma.03G186900|Glyma.04G028900|Glyma.17G054500|Glyma.17G017400|Glyma.19G187000
gmx00350	KEGG	Tyrosine metabolism	15	15	86	86	2.94488e-07	5.20261e-06	//Glyma.18G225100|Glyma.10G041000|Glyma.13G295000|Glyma.13G183500|Glyma.20G145200|Glyma.17G019300|Glyma.13G183000|Glyma.06G270400|Glyma.02G274100|Glyma.01G062400|Glyma.07G193500|Glyma.06G235900|Glyma.02G284600|Glyma.12G161500|Glyma.15G276400
gmx00910	KEGG	Nitrogen metabolism	13	13	65	65	4.61544e-07	6.9891e-06	//Glyma.13G084000|Glyma.02G244000|Glyma.03G133600|Glyma.15G102000|Glyma.06G109200|Glyma.06G182700|Glyma.19G135900|Glyma.05G066200|Glyma.19G111000|Glyma.02G132100|Glyma.14G213300|Glyma.07G212800|Glyma.13G210800
gmx01230	KEGG	Biosynthesis of amino acids	31	31	426	426	2.02291e-05	0.000268035	//Glyma.03G005700|Glyma.03G184000|Glyma.19G120400|Glyma.09G153900|Glyma.20G229000|Glyma.12G161500|Glyma.03G006800|Glyma.02G244000|Glyma.01G194700|Glyma.15G102000|Glyma.07G186100|Glyma.08G063300|Glyma.13G141600|Glyma.16G118800|Glyma.12G098900|Glyma.14G213300|Glyma.13G151800|Glyma.03G069400|Glyma.13G210800|Glyma.06G061700|Glyma.03G129100|Glyma.06G105600|Glyma.13G372200|Glyma.10G159700|Glyma.11G1694…
gmx00940	KEGG	Phenylpropanoid biosynthesis	27	27	349	349	2.53414e-05	0.000298466	//Glyma.08G311900|Glyma.06G275900|Glyma.13G306900|Glyma.08G030400|Glyma.18G055500|Glyma.01G010000|Glyma.16G164300|Glyma.13G172300|Glyma.04G220600|Glyma.16G148300|Glyma.16G097200|Glyma.02G233800|Glyma.11G162100|Glyma.20G169200|Glyma.12G101200|Glyma.14G053700|Glyma.14G045000|Glyma.18G055400|Glyma.11G129200|Glyma.12G053800|Glyma.14G201600|Glyma.02G259300|Glyma.14G053600|Glyma.08G030500|Glyma.11G1618…
gmx00270	KEGG	Cysteine and methionine metabolism	19	19	211	211	6.18566e-05	0.00065568	//Glyma.13G372200|Glyma.08G140200|Glyma.03G006800|Glyma.13G295000|Glyma.07G186100|Glyma.03G184000|Glyma.02G042000|Glyma.05G108900|Glyma.19G237800|Glyma.08G063300|Glyma.13G001200|Glyma.20G229000|Glyma.05G222400|Glyma.17G070500|Glyma.13G141600|Glyma.06G235900|Glyma.16G118800|Glyma.12G161500|Glyma.10G159700
gmx00960	KEGG	Tropane, piperidine and pyridine alkaloid biosynthesis	8	8	44	44	0.000135199	0.00130282	//Glyma.13G295000|Glyma.11G222300|Glyma.20G145200|Glyma.17G019300|Glyma.01G062400|Glyma.06G235900|Glyma.12G161500|Glyma.15G276400
gmx00905	KEGG	Brassinosteroid biosynthesis	6	6	23	23	0.000174621	0.00154249	//Glyma.17G118100|Glyma.19G033900|Glyma.13G052900|Glyma.01G170000|Glyma.05G010200|Glyma.18G272300
gmx00290	KEGG	Valine, leucine and isoleucine biosynthesis	7	7	37	37	0.000285548	0.00232832	//Glyma.11G169473|Glyma.07G186100|Glyma.13G024900|Glyma.03G005700|Glyma.19G120400|Glyma.08G063300|Glyma.06G283200
gmx00360	KEGG	Phenylalanine metabolism	8	8	51	51	0.000332002	0.00251373	//Glyma.13G295000|Glyma.20G145200|Glyma.17G019300|Glyma.01G062400|Glyma.06G235900|Glyma.02G284600|Glyma.12G161500|Glyma.15G276400
gmx02010	KEGG	ABC transporters	8	8	66	66	0.00152964	0.0108095	//Glyma.04G211800|Glyma.08G190700|Glyma.08G270300|Glyma.12G135300|Glyma.06G269300|Glyma.07G121900|Glyma.16G172400|Glyma.18G263200
gmx00073	KEGG	Cutin, suberine and wax biosynthesis	7	7	54	54	0.00210559	0.0139495	//Glyma.03G160100|Glyma.11G185100|Glyma.09G282700|Glyma.05G203000|Glyma.12G183400|Glyma.11G185200|Glyma.13G317700
gmx00220	KEGG	Arginine biosynthesis	7	7	58	58	0.00303534	0.0189262	//Glyma.02G244000|Glyma.01G194700|Glyma.15G102000|Glyma.14G213300|Glyma.05G066200|Glyma.19G111000|Glyma.13G210800
gmx01210	KEGG	2-Oxocarboxylic acid metabolism	9	9	95	95	0.0037486	0.0220751	//Glyma.11G169473|Glyma.12G098900|Glyma.07G186100|Glyma.01G194700|Glyma.13G024900|Glyma.03G005700|Glyma.19G120400|Glyma.08G063300|Glyma.06G283200
gmx00250	KEGG	Alanine, aspartate and glutamate metabolism	9	9	98	98	0.00452523	0.0244037	//Glyma.08G140200|Glyma.02G244000|Glyma.14G086300|Glyma.04G007300|Glyma.15G102000|Glyma.14G213300|Glyma.05G066200|Glyma.19G111000|Glyma.13G210800
gmx00920	KEGG	Sulfur metabolism	7	7	63	63	0.00460447	0.0244037	//Glyma.10G159700|Glyma.02G042000|Glyma.08G108000|Glyma.05G151300|Glyma.20G229000|Glyma.16G118800|Glyma.03G006800
gmx00500	KEGG	Starch and sucrose metabolism	18	18	299	299	0.00678283	0.0342372	//Glyma.20G061100|Glyma.17G202900|Glyma.14G045000|Glyma.19G212667|Glyma.07G260500|Glyma.14G214300|Glyma.10G017000|Glyma.11G129200|Glyma.01G203400|Glyma.16G097200|Glyma.12G053800|Glyma.09G231800|Glyma.03G216100|Glyma.19G212733|Glyma.06G301500|Glyma.14G029100|Glyma.12G004800|Glyma.11G216000

## Sheet: Wm82 7 vs Wm82 R7 Down
KEGG Category of DEGs of Down-regulated Genes in Wm82 7 vs Wm82 R7
KEGG_acc	Aspect	Description	Count	Query total	bgitem	bgtotal	P-value	FDR	Entries
gmx04075	KEGG	Plant hormone signal transduction	44	44	675	675	2.93433e-08	1.30273e-06	//Glyma.10G019700|Glyma.01G204400|Glyma.11G222600|Glyma.08G271900|Glyma.02G142600|Glyma.17G065400|Glyma.04G038100|Glyma.05G227100|Glyma.06G187000|Glyma.02G125600|Glyma.09G071600|Glyma.12G108900|Glyma.17G047700|Glyma.08G127000|Glyma.04G206800|Glyma.10G031800|Glyma.15G172500|Glyma.13G143100|Glyma.03G158600|Glyma.17G065300|Glyma.13G143200|Glyma.03G029600|Glyma.04G254800|Glyma.17G065200|Glyma.05G1761…
gmx04626	KEGG	Plant-pathogen interaction	29	29	336	336	3.06525e-08	1.30273e-06	//Glyma.18G083900|Glyma.05G047100|Glyma.02G245700|Glyma.19G098600|Glyma.04G136200|Glyma.18G086600|Glyma.14G205600|Glyma.17G175400|Glyma.18G086900|Glyma.01G128100|Glyma.11G157100|Glyma.18G088950|Glyma.03G204100|Glyma.01G010500|Glyma.18G039500|Glyma.11G157200|Glyma.04G194800|Glyma.17G128900|Glyma.09G210600|Glyma.06G171150|Glyma.02G002100|Glyma.03G042700|Glyma.18G082800|Glyma.05G245600|Glyma.14G2002…
gmx00052	KEGG	Galactose metabolism	14	14	103	103	9.93414e-07	2.81467e-05	//Glyma.10G145300|Glyma.19G140700|Glyma.02G303300|Glyma.19G227800|Glyma.01G225800|Glyma.17G111400|Glyma.03G229800|Glyma.19G217700|Glyma.03G137900|Glyma.05G003900|Glyma.13G160100|Glyma.11G017100|Glyma.20G094500|Glyma.19G219100
gmx00906	KEGG	Carotenoid biosynthesis	11	11	66	66	2.46517e-06	5.23848e-05	//Glyma.14G209700|Glyma.10G231200|Glyma.07G215500|Glyma.11G055700|Glyma.15G250100|Glyma.09G132200|Glyma.16G179100|Glyma.01G186202|Glyma.09G218600|Glyma.01G153300|Glyma.08G176300
gmx04016	KEGG	MAPK signaling pathway - plant	20	20	307	307	0.00016576	0.00281792	//Glyma.14G162100|Glyma.11G150452|Glyma.11G222600|Glyma.08G271900|Glyma.12G073000|Glyma.18G035000|Glyma.05G227100|Glyma.16G084700|Glyma.19G069200|Glyma.05G176100|Glyma.14G200200|Glyma.08G033800|Glyma.02G232600|Glyma.05G211700|Glyma.03G088800|Glyma.08G127000|Glyma.01G128100|Glyma.03G042700|Glyma.08G018000|Glyma.15G172500
gmx01110	KEGG	Biosynthesis of secondary metabolites	75	75	2121	2121	0.00193849	0.027462	//Glyma.02G268000|Glyma.10G265400|Glyma.07G215500|Glyma.11G055700|Glyma.09G201200|Glyma.12G059100|Glyma.15G248401|Glyma.17G061100|Glyma.09G156700|Glyma.01G134600|Glyma.05G211700|Glyma.06G302200|Glyma.04G020400|Glyma.01G184200|Glyma.10G172200|Glyma.09G203700|Glyma.14G209700|Glyma.17G021800|Glyma.20G114200|Glyma.02G042000|Glyma.12G161400|Glyma.11G129600|Glyma.08G208300|Glyma.02G268200|Glyma.14G0786…

## Sheet: Wm82 R7 vs bzip4ab R7 Up
KEGG Category of DEGs of Up-regulated Genes in Wm82 R7 vs bzip4a/b R7
KEGG_acc	Aspect	Description	Count	Query total	bgitem	bgtotal	P-value	FDR	Entries
gmx01110	KEGG	Biosynthesis of secondary metabolites	57	57	2121	2121	1.23165e-09	7.51305e-08	//Glyma.08G109200|Glyma.11G021500|Glyma.03G038600|Glyma.13G186200|Glyma.03G038700|Glyma.13G259400|Glyma.12G059100|Glyma.12G130200|Glyma.12G054100|Glyma.01G134600|Glyma.05G211700|Glyma.06G302200|Glyma.15G223900|Glyma.02G268400|Glyma.12G054200|Glyma.03G038100|Glyma.14G023000|Glyma.03G121300|Glyma.17G021800|Glyma.08G110901|Glyma.07G058800|Glyma.11G129600|Glyma.08G233000|Glyma.08G208300|Glyma.12G1295…
gmx00460	KEGG	Cyanoamino acid metabolism	11	11	87	87	1.06245e-08	3.24048e-07	//Glyma.11G129500|Glyma.11G129800|Glyma.11G129700|Glyma.11G129600|Glyma.08G233000|Glyma.13G051600|Glyma.12G130200|Glyma.12G054100|Glyma.12G054300|Glyma.12G054200|Glyma.11G129900
gmx04626	KEGG	Plant-pathogen interaction	17	17	336	336	4.3093e-07	8.76224e-06	//Glyma.03G157800|Glyma.01G128100|Glyma.06G187300|Glyma.05G126400|Glyma.18G082200|Glyma.02G133000|Glyma.03G236300|Glyma.05G047100|Glyma.17G128900|Glyma.19G201400|Glyma.18G088950|Glyma.11G157100|Glyma.03G204100|Glyma.20G034200|Glyma.01G010500|Glyma.09G210600|Glyma.19G255300
gmx00940	KEGG	Phenylpropanoid biosynthesis	15	15	349	349	1.32204e-05	0.000166045	//Glyma.03G038600|Glyma.11G129500|Glyma.11G129800|Glyma.11G129700|Glyma.11G129600|Glyma.08G233000|Glyma.03G038700|Glyma.11G129900|Glyma.03G181700|Glyma.12G054100|Glyma.12G129500|Glyma.12G054300|Glyma.12G054200|Glyma.12G130200|Glyma.03G038100
gmx04016	KEGG	MAPK signaling pathway - plant	14	14	307	307	1.36102e-05	0.000166045	//Glyma.11G021500|Glyma.01G128100|Glyma.05G211700|Glyma.05G126400|Glyma.12G073000|Glyma.03G236300|Glyma.10G186800|Glyma.10G036700|Glyma.16G020500|Glyma.13G123100|Glyma.20G034200|Glyma.10G007000|Glyma.03G088800|Glyma.08G018000
gmx00592	KEGG	alpha-Linolenic acid metabolism	7	7	97	97	0.000145794	0.00148224	//Glyma.13G047300|Glyma.13G186200|Glyma.07G196800|Glyma.14G078600|Glyma.17G049900|Glyma.15G223900|Glyma.13G109800
gmx00500	KEGG	Starch and sucrose metabolism	12	12	299	299	0.00017489	0.00152404	//Glyma.11G129500|Glyma.11G129800|Glyma.11G129700|Glyma.11G129600|Glyma.08G233000|Glyma.12G130200|Glyma.12G054100|Glyma.09G168300|Glyma.12G054300|Glyma.06G323700|Glyma.12G054200|Glyma.11G129900
gmx04075	KEGG	Plant hormone signal transduction	18	18	675	675	0.000681777	0.00519855	//Glyma.17G065000|Glyma.17G047700|Glyma.09G071600|Glyma.17G065400|Glyma.01G204400|Glyma.16G020500|Glyma.16G010000|Glyma.13G112000|Glyma.10G138500|Glyma.02G125600|Glyma.10G036700|Glyma.13G094900|Glyma.13G123100|Glyma.10G186800|Glyma.10G007000|Glyma.07G041400|Glyma.17G065100|Glyma.11G038600
gmx00480	KEGG	Glutathione metabolism	8	8	170	170	0.000777509	0.00526978	//Glyma.07G139900|Glyma.07G140000|Glyma.10G192900|Glyma.07G140300|Glyma.05G161400|Glyma.07G139800|Glyma.07G140700|Glyma.08G174900
gmx01100	KEGG	Metabolic pathways	67	67	4144	4144	0.00110957	0.0067684	//Glyma.08G109200|Glyma.07G139900|Glyma.03G038600|Glyma.07G140000|Glyma.10G192900|Glyma.13G186200|Glyma.03G038700|Glyma.12G059100|Glyma.12G130200|Glyma.12G054100|Glyma.01G134600|Glyma.05G136100|Glyma.05G211700|Glyma.06G323700|Glyma.15G223900|Glyma.12G054200|Glyma.03G038100|Glyma.07G140300|Glyma.03G181700|Glyma.17G021800|Glyma.08G110901|Glyma.07G058800|Glyma.11G129600|Glyma.08G233000|Glyma.12G1295…
gmx00270	KEGG	Cysteine and methionine metabolism	8	8	211	211	0.00287021	0.0159166	//Glyma.11G021500|Glyma.14G049000|Glyma.02G268400|Glyma.07G058800|Glyma.02G268200|Glyma.05G211700|Glyma.08G018000|Glyma.20G148100
gmx00904	KEGG	Diterpenoid biosynthesis	4	4	55	55	0.00388678	0.0197578	//Glyma.13G259400|Glyma.08G208300|Glyma.10G010700|Glyma.15G248401
gmx00966	KEGG	Glucosinolate biosynthesis	2	2	11	11	0.00845713	0.0396835	//Glyma.01G036000|Glyma.13G051600
